# Supplementary material for: Copper‐Catalyzed Highly Enantioselective Addition of a Silicon Nucleophile to 3‐Substituted 2H‐Azirines Using an Si−B Reagent
Source: Angew Chem Int Ed Engl. 2023 Jan 9;62(7):e202215032. doi: 10.1002/anie.202215032 (PMC10108078; doi:10.1002/anie.202215032)
Supplement: Supplementary file 3 — Supporting Information [file ANIE-62-0-s001.cif]

 
data_CU-4820
 
_audit_creation_method            'SHELXL-2018/3'
_shelx_SHELXL_version_number      '2018/3'
_chemical_name_systematic         ?
_chemical_name_common             ?
_chemical_melting_point           ?
_chemical_formula_moiety          ?
_chemical_formula_sum
 'C17 H18 N O2 Si' 
_chemical_formula_weight          296.41

loop_
 _atom_type_symbol
 _atom_type_description
 _atom_type_scat_dispersion_real
 _atom_type_scat_dispersion_imag
 _atom_type_scat_source
 'C'  'C'   0.0181   0.0091
 'International Tables Vol C Tables 4.2.6.8 and 6.1.1.4'
 'H'  'H'   0.0000   0.0000
 'International Tables Vol C Tables 4.2.6.8 and 6.1.1.4'
 'N'  'N'   0.0311   0.0180
 'International Tables Vol C Tables 4.2.6.8 and 6.1.1.4'
 'O'  'O'   0.0492   0.0322
 'International Tables Vol C Tables 4.2.6.8 and 6.1.1.4'
 'Si'  'Si'   0.2541   0.3302
 'International Tables Vol C Tables 4.2.6.8 and 6.1.1.4'
 
_space_group_crystal_system       monoclinic
_space_group_IT_number            4
_space_group_name_H-M_alt         'P 21'
_space_group_name_Hall            'P 2yb'
 
_shelx_space_group_comment
;
The symmetry employed for this shelxl refinement is uniquely defined
by the following loop, which should always be used as a source of
symmetry information in preference to the above space-group names.
They are only intended as comments.
;
 
loop_
 _space_group_symop_operation_xyz
 'x, y, z'
 '-x, y+1/2, -z'
 
_cell_length_a                    9.6984(4)
_cell_length_b                    7.8927(3)
_cell_length_c                    10.2853(5)
_cell_angle_alpha                 90
_cell_angle_beta                  96.109(4)
_cell_angle_gamma                 90
_cell_volume                      782.83(6)
_cell_formula_units_Z             2
_cell_measurement_temperature     150(2)
_cell_measurement_reflns_used     3301
_cell_measurement_theta_min       4.2510
_cell_measurement_theta_max       71.6620
 
_exptl_crystal_description        block
_exptl_crystal_colour             colourless
_exptl_crystal_density_meas       ?
_exptl_crystal_density_method     ?
_exptl_crystal_density_diffrn     1.257          
_exptl_crystal_F_000              314
_exptl_transmission_factor_min    ?
_exptl_transmission_factor_max    ?
_exptl_crystal_size_max           0.250
_exptl_crystal_size_mid           0.189
_exptl_crystal_size_min           0.186
_exptl_absorpt_coefficient_mu     1.352
_shelx_estimated_absorpt_T_min    0.729
_shelx_estimated_absorpt_T_max    0.787
_exptl_absorpt_correction_T_min   0.14592
_exptl_absorpt_correction_T_max   1.00000
_exptl_absorpt_correction_type    multi-scan
_exptl_absorpt_process_details
;
CrysAlisPro 1.171.40.67a (Rigaku Oxford Diffraction, 2019)
Empirical absorption correction using spherical harmonics,
 implemented in SCALE3 ABSPACK scaling algorithm.
;
_exptl_absorpt_special_details    ?

_diffrn_ambient_temperature       150.01(10) 
_diffrn_ambient_environment       N~2~
_diffrn_source                    'micro-focus sealed X-ray tube'
_diffrn_source_type               'SuperNova (Cu) X-ray Source'
_diffrn_radiation_probe           x-ray
_diffrn_radiation_type            'Cu K\a'
_diffrn_radiation_wavelength      1.54184
_diffrn_radiation_monochromator   mirror
_diffrn_measurement_device        'four-circle diffractometer'
_diffrn_measurement_device_type   'SuperNova, Single source at offset/far, Atlas'
_diffrn_detector                  'CCD plate'
_diffrn_detector_type             Atlas
_diffrn_detector_area_resol_mean  10.5435
_diffrn_reflns_number             4852
_diffrn_reflns_av_unetI/netI      0.0267
_diffrn_reflns_av_R_equivalents   0.0276
_diffrn_reflns_limit_h_min        -11
_diffrn_reflns_limit_h_max        9
_diffrn_reflns_limit_k_min        -8
_diffrn_reflns_limit_k_max        9
_diffrn_reflns_limit_l_min        -12
_diffrn_reflns_limit_l_max        12
_diffrn_reflns_theta_min          4.323
_diffrn_reflns_theta_max          67.420
_diffrn_reflns_theta_full         67.420
_diffrn_measured_fraction_theta_max   1.000
_diffrn_measured_fraction_theta_full  1.000
_diffrn_reflns_Laue_measured_fraction_max    1.000
_diffrn_reflns_Laue_measured_fraction_full   1.000
_diffrn_reflns_point_group_measured_fraction_max   0.919
_diffrn_reflns_point_group_measured_fraction_full  0.919
_reflns_number_total              2589
_reflns_number_gt                 2519
_reflns_threshold_expression      'I > 2\s(I)'
_reflns_Friedel_coverage          0.703
_reflns_Friedel_fraction_max      0.824
_reflns_Friedel_fraction_full     0.824
 
_reflns_special_details
;
 Reflections were merged by SHELXL according to the crystal
 class for the calculation of statistics and refinement.
 
 _reflns_Friedel_fraction is defined as the number of unique
 Friedel pairs measured divided by the number that would be
 possible theoretically, ignoring centric projections and
 systematic absences.
;
 
_computing_data_collection       'CrysAlisPro 1.171.40.67a (Rigaku OD, 2019)'
_computing_cell_refinement       'CrysAlisPro 1.171.40.67a (Rigaku OD, 2019)'
_computing_data_reduction        'CrysAlisPro 1.171.40.67a (Rigaku OD, 2019)'
_computing_structure_solution     ?
_computing_structure_refinement 'SHELXL-2018/3 (Sheldrick, 2018)'
_computing_molecular_graphics     ?
_computing_publication_material   ?
_refine_special_details           ?
_refine_ls_structure_factor_coef  Fsqd
_refine_ls_matrix_type            full
_refine_ls_weighting_scheme       calc
_refine_ls_weighting_details
'w=1/[\s^2^(Fo^2^)+(0.0698P)^2^+0.1890P] where P=(Fo^2^+2Fc^2^)/3'
_atom_sites_solution_primary      ?
_atom_sites_solution_secondary    ?
_atom_sites_solution_hydrogens    mixed
_refine_ls_hydrogen_treatment     mixed
_refine_ls_extinction_method      none
_refine_ls_extinction_coef        .
_refine_ls_abs_structure_details
;
 Flack x determined using 1022 quotients [(I+)-(I-)]/[(I+)+(I-)]
 (Parsons, Flack and Wagner, Acta Cryst. B69 (2013) 249-259).
;
_refine_ls_abs_structure_Flack    -0.02(4)
_chemical_absolute_configuration  ad
_refine_ls_number_reflns          2589
_refine_ls_number_parameters      196
_refine_ls_number_restraints      1
_refine_ls_R_factor_all           0.0400
_refine_ls_R_factor_gt            0.0389
_refine_ls_wR_factor_ref          0.1078
_refine_ls_wR_factor_gt           0.1067
_refine_ls_goodness_of_fit_ref    1.068
_refine_ls_restrained_S_all       1.068
_refine_ls_shift/su_max           0.000
_refine_ls_shift/su_mean          0.000
 
loop_
 _atom_site_label
 _atom_site_type_symbol
 _atom_site_fract_x
 _atom_site_fract_y
 _atom_site_fract_z
 _atom_site_U_iso_or_equiv
 _atom_site_adp_type
 _atom_site_occupancy
 _atom_site_site_symmetry_order  
 _atom_site_calc_flag
 _atom_site_refinement_flags_posn
 _atom_site_refinement_flags_adp
 _atom_site_refinement_flags_occupancy
 _atom_site_disorder_assembly
 _atom_site_disorder_group
Si1 Si 0.68499(7) 0.97010(11) 0.31998(7) 0.0295(2) Uani 1 1 d . . . . .
O1 O 0.2147(2) 0.4760(5) 0.2179(3) 0.0509(7) Uani 1 1 d . . . . .
O2 O 0.0775(2) 0.6585(4) 0.0851(3) 0.0480(7) Uani 1 1 d . . . . .
N1 N 0.7380(3) 0.6618(5) 0.1827(4) 0.0515(9) Uani 1 1 d . . . . .
H1 H 0.800(5) 0.672(7) 0.253(5) 0.056(13) Uiso 1 1 d . . . . .
C1 C 0.6441(3) 0.8114(4) 0.1847(3) 0.0335(7) Uani 1 1 d . . . . .
C2 C 0.7392(4) 0.7899(6) 0.0813(4) 0.0494(10) Uani 1 1 d . . . . .
H2A H 0.697536 0.759970 -0.007814 0.059 Uiso 1 1 calc R U . . .
H2B H 0.821004 0.865444 0.084243 0.059 Uiso 1 1 calc R U . . .
C3 C 0.4938(3) 0.7711(4) 0.1512(3) 0.0310(7) Uani 1 1 d . . . . .
C4 C 0.4106(4) 0.8788(5) 0.0695(3) 0.0394(8) Uani 1 1 d . . . . .
H4A H 0.451737 0.973487 0.031668 0.047 Uiso 1 1 calc R U . . .
C5 C 0.2679(4) 0.8514(5) 0.0416(4) 0.0443(9) Uani 1 1 d . . . . .
H5A H 0.211439 0.925147 -0.014245 0.053 Uiso 1 1 calc R U . . .
C6 C 0.2143(3) 0.7150(5) 0.0980(3) 0.0353(7) Uani 1 1 d . . . . .
C7 C 0.2948(3) 0.6063(5) 0.1770(3) 0.0345(8) Uani 1 1 d . . . . .
C8 C 0.4352(3) 0.6299(5) 0.2061(3) 0.0348(7) Uani 1 1 d . . . . .
H8A H 0.489963 0.553463 0.261151 0.042 Uiso 1 1 calc R U . . .
C9 C 0.0755(4) 0.5267(7) 0.1775(5) 0.0658(15) Uani 1 1 d . . . . .
H9A H -0.005279 0.479406 0.207824 0.079 Uiso 1 1 calc R U . . .
C10 C 0.8797(3) 0.9845(5) 0.3472(3) 0.0330(6) Uani 1 1 d . . . . .
C11 C 0.9533(4) 1.0764(5) 0.2616(4) 0.0394(8) Uani 1 1 d . . . . .
H11A H 0.903886 1.139452 0.193030 0.047 Uiso 1 1 calc R U . . .
C12 C 1.0979(4) 1.0777(5) 0.2747(4) 0.0492(10) Uani 1 1 d . . . . .
H12A H 1.146226 1.140076 0.214786 0.059 Uiso 1 1 calc R U . . .
C13 C 1.1698(4) 0.9892(7) 0.3736(5) 0.0576(11) Uani 1 1 d . . . . .
H13A H 1.268337 0.989508 0.382425 0.069 Uiso 1 1 calc R U . . .
C14 C 1.1003(4) 0.8997(6) 0.4605(5) 0.0621(12) Uani 1 1 d . . . . .
H14A H 1.150699 0.838596 0.529595 0.074 Uiso 1 1 calc R U . . .
C15 C 0.9550(4) 0.8982(6) 0.4478(4) 0.0481(9) Uani 1 1 d . . . . .
H15A H 0.907793 0.837057 0.509084 0.058 Uiso 1 1 calc R U . . .
C16 C 0.6145(4) 0.8854(7) 0.4681(4) 0.0540(11) Uani 1 1 d . . . . .
H16A H 0.641889 0.959813 0.542650 0.081 Uiso 1 1 calc R U . . .
H16B H 0.651319 0.771387 0.486815 0.081 Uiso 1 1 calc R U . . .
H16C H 0.513093 0.880472 0.452782 0.081 Uiso 1 1 calc R U . . .
C17 C 0.6045(4) 1.1791(5) 0.2742(4) 0.0465(9) Uani 1 1 d . . . . .
H17A H 0.622059 1.257935 0.347664 0.070 Uiso 1 1 calc R U . . .
H17B H 0.504271 1.164732 0.252789 0.070 Uiso 1 1 calc R U . . .
H17C H 0.644810 1.224426 0.197982 0.070 Uiso 1 1 calc R U . . .
 
loop_
 _atom_site_aniso_label
 _atom_site_aniso_U_11
 _atom_site_aniso_U_22
 _atom_site_aniso_U_33
 _atom_site_aniso_U_23
 _atom_site_aniso_U_13
 _atom_site_aniso_U_12
Si1 0.0263(4) 0.0330(4) 0.0300(4) -0.0023(4) 0.0066(3) 0.0003(4)
O1 0.0299(11) 0.0531(15) 0.0688(16) 0.0201(17) 0.0005(10) -0.0094(13)
O2 0.0278(11) 0.0565(17) 0.0576(16) 0.0024(15) -0.0055(10) -0.0023(12)
N1 0.0324(15) 0.043(2) 0.080(2) -0.0221(19) 0.0111(16) 0.0038(14)
C1 0.0284(15) 0.0322(18) 0.0411(17) -0.0064(14) 0.0093(13) -0.0021(13)
C2 0.0373(19) 0.060(3) 0.053(2) -0.026(2) 0.0183(16) -0.0120(18)
C3 0.0287(15) 0.0323(18) 0.0326(16) -0.0048(12) 0.0067(12) -0.0003(13)
C4 0.0446(19) 0.038(2) 0.0342(16) 0.0057(15) -0.0003(14) -0.0087(16)
C5 0.0423(19) 0.044(2) 0.0434(19) 0.0097(16) -0.0109(15) 0.0006(16)
C6 0.0292(15) 0.042(2) 0.0340(16) -0.0058(14) -0.0008(12) -0.0029(14)
C7 0.0288(15) 0.036(2) 0.0394(18) 0.0014(13) 0.0063(13) -0.0029(13)
C8 0.0266(15) 0.0351(18) 0.0429(18) 0.0035(15) 0.0044(12) 0.0021(13)
C9 0.0270(17) 0.087(4) 0.084(3) 0.034(3) 0.0080(18) -0.0027(19)
C10 0.0313(14) 0.0313(16) 0.0369(14) -0.0029(16) 0.0061(11) -0.0006(15)
C11 0.0362(17) 0.039(2) 0.0442(19) -0.0020(15) 0.0082(14) -0.0038(14)
C12 0.0357(18) 0.044(2) 0.071(3) -0.011(2) 0.0203(18) -0.0110(16)
C13 0.0271(15) 0.044(2) 0.100(3) -0.007(3) 0.0014(17) -0.0032(17)
C14 0.035(2) 0.054(2) 0.093(3) 0.018(2) -0.013(2) 0.0006(18)
C15 0.0359(18) 0.048(2) 0.059(2) 0.0115(19) 0.0001(16) -0.0024(16)
C16 0.0366(18) 0.088(3) 0.0382(18) 0.011(2) 0.0106(14) -0.003(2)
C17 0.0390(18) 0.039(2) 0.061(2) -0.0076(18) 0.0029(16) 0.0061(16)
 
_geom_special_details
;
 All esds (except the esd in the dihedral angle between two l.s. planes)
 are estimated using the full covariance matrix.  The cell esds are taken
 into account individually in the estimation of esds in distances, angles
 and torsion angles; correlations between esds in cell parameters are only
 used when they are defined by crystal symmetry.  An approximate (isotropic)
 treatment of cell esds is used for estimating esds involving l.s. planes.
;
 
loop_
 _geom_bond_atom_site_label_1
 _geom_bond_atom_site_label_2
 _geom_bond_distance
 _geom_bond_site_symmetry_2
 _geom_bond_publ_flag
Si1 C16 1.859(4) . ?
Si1 C17 1.864(4) . ?
Si1 C10 1.882(3) . ?
Si1 C1 1.883(3) . ?
O1 C7 1.381(5) . ?
O1 C9 1.427(5) . ?
O2 C6 1.393(4) . ?
O2 C9 1.411(5) . ?
N1 C2 1.454(6) . ?
N1 C1 1.493(5) . ?
C1 C2 1.490(5) . ?
C1 C3 1.495(4) . ?
C3 C4 1.391(5) . ?
C3 C8 1.397(5) . ?
C4 C5 1.400(5) . ?
C5 C6 1.353(5) . ?
C6 C7 1.367(5) . ?
C7 C8 1.376(5) . ?
C10 C15 1.381(5) . ?
C10 C11 1.395(5) . ?
C11 C12 1.395(5) . ?
C12 C13 1.363(7) . ?
C13 C14 1.372(7) . ?
C14 C15 1.400(5) . ?
 
loop_
 _geom_angle_atom_site_label_1
 _geom_angle_atom_site_label_2
 _geom_angle_atom_site_label_3
 _geom_angle
 _geom_angle_site_symmetry_1
 _geom_angle_site_symmetry_3
 _geom_angle_publ_flag
C16 Si1 C17 110.2(2) . . ?
C16 Si1 C10 110.50(16) . . ?
C17 Si1 C10 111.77(18) . . ?
C16 Si1 C1 107.4(2) . . ?
C17 Si1 C1 110.62(17) . . ?
C10 Si1 C1 106.22(14) . . ?
C7 O1 C9 104.3(3) . . ?
C6 O2 C9 104.7(3) . . ?
C2 N1 C1 60.7(3) . . ?
C2 C1 N1 58.3(3) . . ?
C2 C1 C3 118.3(3) . . ?
N1 C1 C3 114.2(3) . . ?
C2 C1 Si1 120.3(2) . . ?
N1 C1 Si1 117.1(3) . . ?
C3 C1 Si1 115.8(2) . . ?
N1 C2 C1 60.9(2) . . ?
C4 C3 C8 119.8(3) . . ?
C4 C3 C1 119.8(3) . . ?
C8 C3 C1 120.3(3) . . ?
C3 C4 C5 121.8(3) . . ?
C6 C5 C4 116.9(3) . . ?
C5 C6 C7 122.2(3) . . ?
C5 C6 O2 128.3(3) . . ?
C7 C6 O2 109.5(3) . . ?
C6 C7 C8 122.3(3) . . ?
C6 C7 O1 110.2(3) . . ?
C8 C7 O1 127.6(3) . . ?
C7 C8 C3 117.1(3) . . ?
O2 C9 O1 108.9(3) . . ?
C15 C10 C11 117.6(3) . . ?
C15 C10 Si1 121.6(3) . . ?
C11 C10 Si1 120.7(3) . . ?
C10 C11 C12 121.3(4) . . ?
C13 C12 C11 119.8(4) . . ?
C12 C13 C14 120.2(3) . . ?
C13 C14 C15 120.2(4) . . ?
C10 C15 C14 120.9(4) . . ?
 
_refine_diff_density_max    0.425
_refine_diff_density_min   -0.214
_refine_diff_density_rms    0.047

_shelx_res_file
;
TITL CU-4820 in P2(1)
    C:\Users\ELISAB~1\Desktop\EINKRI~1\Zhao\CU-4820\CU-4820.res
    created by SHELXL-2018/3 at 15:35:55 on 13-Sep-2022
CELL 1.54184 9.6984 7.8927 10.2853 90.000 96.109 90.000
ZERR 2.0000 0.0004 0.0003 0.0005 0.000 0.004 0.000
LATT -1
SYMM -X, 0.5+Y, -Z
SFAC C H N O SI
UNIT 34 36 2 4 2
OMIT -4 135
BOND
ACTA
FMAP 2 1 53
PLAN 20 0 0
SIZE 0.250 0.189 0.186
TEMP -123
L.S. 8
WGHT    0.069800    0.189000
FVAR      11.14548
SI1   5    0.684994    0.970100    0.319981    11.00000    0.02627    0.03304 =
         0.03004   -0.00225    0.00662    0.00029
O1    4    0.214710    0.475951    0.217946    11.00000    0.02987    0.05314 =
         0.06879    0.02011    0.00055   -0.00943
O2    4    0.077477    0.658503    0.085085    11.00000    0.02784    0.05653 =
         0.05757    0.00235   -0.00547   -0.00230
N1    3    0.738016    0.661781    0.182702    11.00000    0.03237    0.04336 =
         0.07988   -0.02212    0.01115    0.00377
H1    2    0.800441    0.672043    0.253298    11.00000    0.05615
C1    1    0.644057    0.811373    0.184654    11.00000    0.02836    0.03219 =
         0.04106   -0.00644    0.00932   -0.00208
C2    1    0.739242    0.789897    0.081273    11.00000    0.03731    0.06042 =
         0.05347   -0.02594    0.01831   -0.01198
AFIX  23
H2A   2    0.697536    0.759970   -0.007814    11.00000   -1.20000
H2B   2    0.821004    0.865444    0.084243    11.00000   -1.20000
AFIX   0
C3    1    0.493837    0.771096    0.151225    11.00000    0.02872    0.03234 =
         0.03260   -0.00477    0.00674   -0.00028
C4    1    0.410616    0.878788    0.069541    11.00000    0.04460    0.03841 =
         0.03425    0.00573   -0.00031   -0.00874
AFIX  43
H4A   2    0.451737    0.973487    0.031668    11.00000   -1.20000
AFIX   0
C5    1    0.267944    0.851398    0.041643    11.00000    0.04234    0.04399 =
         0.04339    0.00972   -0.01092    0.00061
AFIX  43
H5A   2    0.211439    0.925147   -0.014245    11.00000   -1.20000
AFIX   0
C6    1    0.214284    0.714991    0.097993    11.00000    0.02923    0.04169 =
         0.03404   -0.00578   -0.00075   -0.00293
C7    1    0.294765    0.606286    0.176952    11.00000    0.02877    0.03590 =
         0.03943    0.00135    0.00632   -0.00294
C8    1    0.435208    0.629886    0.206094    11.00000    0.02656    0.03506 =
         0.04295    0.00347    0.00442    0.00206
AFIX  43
H8A   2    0.489963    0.553463    0.261151    11.00000   -1.20000
AFIX   0
C9    1    0.075509    0.526682    0.177488    11.00000    0.02702    0.08688 =
         0.08390    0.03412    0.00804   -0.00266
AFIX  43
H9A   2   -0.005279    0.479406    0.207824    11.00000   -1.20000
AFIX   0
C10   1    0.879652    0.984471    0.347234    11.00000    0.03132    0.03128 =
         0.03694   -0.00288    0.00614   -0.00064
C11   1    0.953256    1.076425    0.261618    11.00000    0.03623    0.03860 =
         0.04421   -0.00201    0.00817   -0.00382
AFIX  43
H11A  2    0.903886    1.139452    0.193030    11.00000   -1.20000
AFIX   0
C12   1    1.097942    1.077708    0.274680    11.00000    0.03569    0.04357 =
         0.07142   -0.01098    0.02033   -0.01101
AFIX  43
H12A  2    1.146226    1.140076    0.214786    11.00000   -1.20000
AFIX   0
C13   1    1.169831    0.989201    0.373642    11.00000    0.02713    0.04448 =
         0.09995   -0.00669    0.00137   -0.00323
AFIX  43
H13A  2    1.268337    0.989508    0.382425    11.00000   -1.20000
AFIX   0
C14   1    1.100252    0.899720    0.460548    11.00000    0.03512    0.05367 =
         0.09310    0.01764   -0.01337    0.00062
AFIX  43
H14A  2    1.150699    0.838596    0.529595    11.00000   -1.20000
AFIX   0
C15   1    0.955050    0.898230    0.447762    11.00000    0.03593    0.04849 =
         0.05881    0.01146    0.00009   -0.00235
AFIX  43
H15A  2    0.907793    0.837057    0.509084    11.00000   -1.20000
AFIX   0
C16   1    0.614490    0.885436    0.468060    11.00000    0.03664    0.08842 =
         0.03823    0.01082    0.01057   -0.00319
AFIX 137
H16A  2    0.641889    0.959813    0.542650    11.00000   -1.50000
H16B  2    0.651319    0.771387    0.486815    11.00000   -1.50000
H16C  2    0.513093    0.880472    0.452782    11.00000   -1.50000
AFIX   0
C17   1    0.604490    1.179071    0.274174    11.00000    0.03905    0.03914 =
         0.06079   -0.00760    0.00291    0.00610
AFIX 137
H17A  2    0.622059    1.257935    0.347664    11.00000   -1.50000
H17B  2    0.504271    1.164732    0.252789    11.00000   -1.50000
H17C  2    0.644810    1.224426    0.197982    11.00000   -1.50000
AFIX   0
HKLF 4


REM  CU-4820 in P2(1)
REM wR2 = 0.1078, GooF = S = 1.068, Restrained GooF = 1.068 for all data
REM R1 = 0.0389 for 2519 Fo > 4sig(Fo) and 0.0400 for all 2589 data
REM 196 parameters refined using 1 restraints

END

WGHT      0.0698      0.1889

REM Highest difference peak  0.425,  deepest hole -0.214,  1-sigma level  0.047
Q1    1   0.6563  0.8941  0.2420  11.00000  0.05    0.42
Q2    1   0.6432  1.0359  0.2431  11.00000  0.05    0.31
Q3    1   0.0404  0.5940  0.2768  11.00000  0.05    0.23
Q4    1   0.7091  0.9007  0.4002  11.00000  0.05    0.21
Q5    1   0.0146  0.4462  0.1374  11.00000  0.05    0.21
Q6    1   1.1323  1.0811  0.3532  11.00000  0.05    0.19
Q7    1   0.6743  0.8587  0.5586  11.00000  0.05    0.17
Q8    1   0.0418  0.5344  0.0814  11.00000  0.05    0.17
Q9    1   0.6250  0.9029  0.3865  11.00000  0.05    0.17
Q10   1   0.4623  0.8346  0.1356  11.00000  0.05    0.17
Q11   1   0.9070  0.8975  0.3534  11.00000  0.05    0.16
Q12   1   0.6787  0.7271  0.2405  11.00000  0.05    0.16
Q13   1   0.7219  1.0335  0.4030  11.00000  0.05    0.16
Q14   1   0.2525  0.4759  0.3214  11.00000  0.05    0.15
Q15   1   0.9065  0.9738  0.4161  11.00000  0.05    0.15
Q16   1   0.2420  0.9024 -0.0589  11.00000  0.05    0.15
Q17   1   0.6880  0.6108  0.1065  11.00000  0.05    0.15
Q18   1   0.0292  0.6443 -0.0026  11.00000  0.05    0.15
Q19   1   0.3476  0.6612  0.2393  11.00000  0.05    0.14
Q20   1   0.9078  1.0716  0.1565  11.00000  0.05    0.14
;
_shelx_res_checksum   49123

_shelx_hkl_file
;
   0  -7   1 6772.22 371.903   8
   0  -7   2 12277.1 521.406   8
   0  -6   0 38154.2 942.346   3
   0  -6  -1 2051.97 247.999   3
   0  -6   1 1777.15 209.773   8
   0  -6  -2 38753.3 984.761   3
   0  -6   2 32048.5 838.893   8
   0  -6   3 8855.94 474.625   8
   0  -6  -3 8503.20 484.390   3
   0  -6  -4 3992.74 350.919   3
   0  -6  -4 4468.15 319.012  17
   0  -6  -5 1746.00 221.377  17
   0  -6  -6 25005.9 692.990  17
   0  -6  -7 5680.30 338.609  17
   0  -6  -8 7163.92 341.490  17
   0  -6  -9 2417.32 178.768  17
   0  -5  -1 8103.79 408.857   3
   0  -5  -2 40073.4 905.186   3
   0  -5  -3 4581.44 335.436   3
   0  -5  -3 5266.37 292.219  17
   0  -5   4 15296.8 629.913   8
   0  -5  -4 14797.5 499.590  17
   0  -5  -4 13901.4 596.820   3
   0  -5  -5 65621.8 1094.62  17
   0  -5  -5 61722.0 1242.46   3
   0  -5  -6 16815.7 582.699  17
   0  -5  -7 9605.94 453.439  17
   0  -5  -8 634.445 172.834  17
   0  -5  -9 2546.33 227.178  17
   0  -5 -10 4003.04 225.902  17
   0  -4  -1 15957.2 491.187   3
   0  -4  -2 35737.9 745.716   3
   0  -4  -3 46551.0 878.692   3
   0  -4  -4 34125.5 815.560   3
   0  -4  -5 15829.1 497.499  17
   0  -4  -5 14229.2 553.448   3
   0  -4   5 14066.0 599.268   8
   0  -4  -6 19156.3 683.446   3
   0  -4  -7 1930.49 255.110   3
   0  -4  -8 3021.71 280.953  17
   0  -4  -9 16808.3 575.993  17
   0  -4 -10 1564.88 192.061  17
   0  -4 -11 4665.88 228.088  17
   0  -4  11 3915.64 228.888  11
   0  -3  -2 100926. 1047.80   3
   0  -3  -3 19351.5 498.001   3
   0  -3  -4 48031.0 858.054   3
   0  -3  -5 58302.1 1000.80   3
   0  -3  -6 1466.81 207.021   3
   0  -3  -7 38323.3 975.392   3
   0  -3 -11 65.4179 102.906  17
   0  -3  11 149.171 120.803  11
   0  -3 -12 907.671 99.4025  17
   0  -3  12 1026.18 108.729  11
   0  -2  -2 548109. 2049.45   3
   0  -2  -3 110551. 1011.24   3
   0  -2  -4 7309.02 293.461   3
   0  -2   4 7501.74 290.346   1
   0  -2  -5 5181.77 293.229   3
   0  -2  -6 32149.3 764.020   3
   0  -2  -7 1759.54 224.209   3
   0  -2  -8 11471.8 554.716   3
   0  -2  11 8250.51 371.604  11
   0  -2  12 437.593 101.743  11
   0  -2 -12 317.197 91.2078  17
   0  -1  -1 438749. 1259.53   3
   0  -1  -2 991886. 2228.60   3
   0  -1  -3 346184. 1502.96   3
   0  -1   3 321368. 1306.30   1
   0  -1  -4 208236. 1374.68   3
   0  -1   4 197074. 977.208   1
   0  -1  -5 3399.49 222.987   3
   0  -1  -6 40571.0 804.301   3
   0  -1  -7 38518.3 868.239   3
   0  -1  -8 10539.1 516.317   3
   0  -1  10 2676.29 255.956  11
   0  -1  11 2067.36 208.520  11
   0  -1  12 1944.00 163.523  11
   0   0  -1 59758.6 329.810   5
   0   0  -1 61171.3 337.066   3
   0   0  -2 210808. 895.664   3
   0   0   2 207642. 628.475   1
   0   0  -3 76798.8 673.713   3
   0   0  -4 6455.94 242.525   3
   0   0  -5 15659.9 432.522   3
   0   0  -6 6603.60 328.023   3
   0   0  -7 18316.2 597.698   3
   0   0  -8 53594.7 941.240  10
   0   0  -8 55661.9 1133.97   2
   0   0   9 668.190 163.968  11
   0   0  -9 787.653 135.512  10
   0   0  10-95.1068 134.018  11
   0   0  11 1339.97 184.348  11
   0   0  12 2522.54 188.324  11
   0   1   0 68.1422 33.0835   2
   0   1   0 49.4168 40.5846   4
   0   1  -1 460868. 1276.14   2
   0   1  -1 430013. 1575.64   4
   0   1  -2 931864. 1962.22   2
   0   1  -2 999999. 2539.12   5
   0   1  -3 331796. 1415.37   3
   0   1  -3 330817. 1437.80   2
   0   1  -3 330983. 1651.97   5
   0   1  -4 207914. 1412.07   5
   0   1  -4 203874. 1307.72   2
   0   1  -4 203704. 1305.08   3
   0   1  -5 3294.64 204.244   2
   0   1  -5 3167.57 205.994   3
   0   1  -6 42593.5 781.413   2
   0   1  -6 41069.8 772.881   3
   0   1  -7 40145.4 824.984  10
   0   1  -7 41441.0 852.381   2
   0   1   8 9926.49 453.485   7
   0   1   8 8960.58 378.438  11
   0   1  -8 8798.66 412.034  10
   0   1   9 7328.69 371.077  11
   0   1  -9 7751.23 399.509  10
   0   1 -10 3032.54 242.096  10
   0   1  10 3521.10 266.210  11
   0   1  11 2339.71 213.442  11
   0   1  12 2299.02 178.694  11
   0   2   0 89693.8 940.310   4
   0   2   0 92465.5 870.753   2
   0   2   1 350376. 1738.92   4
   0   2  -1 367156. 1593.58   2
   0   2  -2 586749. 2053.64   2
   0   2  -3 114563. 969.386   2
   0   2  -3 116847. 1173.63   5
   0   2  -4 7924.25 343.170   5
   0   2  -4 7699.59 279.120   2
   0   2  -5 4000.73 267.788   5
   0   2  -5 4329.47 234.352   2
   0   2  -6 32772.8 686.624   2
   0   2  -7 1437.50 197.132  10
   0   2   7 1585.00 168.819  11
   0   2   8 9816.70 406.901  11
   0   2  -8 8095.06 420.829  10
   0   2   9 9897.11 425.539  11
   0   2  -9 10420.0 470.344  10
   0   2  10 4553.29 303.450  11
   0   2 -10 4571.16 301.667  10
   0   2 -11 7169.20 304.432  10
   0   2  11 8726.49 363.202  11
   0   2  12 206.484 87.1565  11
   0   3   0 353.820 143.297   4
   0   3   0 258.237 118.881   2
   0   3  -1 16624.5 529.700   4
   0   3  -1 16162.8 458.395   2
   0   3  -2 95878.8 1060.97   2
   0   3   2 97240.8 1196.16   4
   0   3  -2 96437.0 1300.66   4
   0   3  -3 19416.5 490.164   2
   0   3   3 19882.7 557.814   4
   0   3  -4 44853.1 752.615   2
   0   3  -4 45407.9 911.241   5
   0   3  -5 61733.4 942.759   2
   0   3  -5 60280.3 1094.06   5
   0   3   6 1892.30 183.712  11
   0   3  -6 1888.38 223.583  10
   0   3  -6 1666.30 215.872   5
   0   3  -7 35598.3 879.449  10
   0   3   7 34954.7 733.737  11
   0   3   8 14037.7 497.072  11
   0   3  -8 15923.7 605.634  10
   0   3  -9 6753.60 396.924  10
   0   3   9 7211.84 377.386  11
   0   3  10 4913.39 303.253  11
   0   3 -10 4891.27 305.744  10
   0   3 -11-15.8721 69.6316  10
   0   3  11-76.6469 102.078  11
   0   4   0 35575.8 898.338   4
   0   4   0 36043.9 900.004   2
   0   4  -1 20896.4 681.456   4
   0   4  -1 20786.2 639.349   2
   0   4   2 38026.1 912.698   4
   0   4  -2 39809.1 830.361   2
   0   4   3 48669.1 1026.91   4
   0   4  -3 50740.2 923.744   2
   0   4  -4 35490.3 907.039   5
   0   4   4 35335.0 888.699   4
   0   4  -5 12199.9 474.268  13
   0   4  -5 11582.1 545.721   5
   0   4   5 14962.6 503.656  11
   0   4   5 14404.8 570.065  13
   0   4  -6 18566.9 669.212  10
   0   4  -6 19103.5 605.155  13
   0   4   6 20605.0 609.425  11
   0   4   6 20732.1 697.685  13
   0   4  -6 17638.6 679.508   5
   0   4   7 1987.27 255.803  13
   0   4   7 1821.55 226.881  11
   0   4  -8 2661.54 278.295  10
   0   4   8 2226.36 245.585  11
   0   4  -9 18135.4 609.940  10
   0   4   9 14736.8 539.984  11
   0   4 -10 1858.49 191.561  10
   0   4  10 1451.33 179.714  11
   0   4  11 3795.35 222.483  11
   0   4 -11 4816.45 214.402  10
   0   5   0 225.806 158.708   4
   0   5   1 8955.04 518.858   4
   0   5  -1 9849.12 529.239   2
   0   5  -1 8935.94 516.195   4
   0   5  -2 44018.3 1034.86   2
   0   5   2 38375.7 1051.08   4
   0   5  -3 2168.41 231.522  13
   0   5   3 4693.40 354.574  13
   0   5  -3 1943.45 267.975   5
   0   5   3 5348.23 410.996   4
   0   5   3 4996.10 329.638  11
   0   5   4 14364.3 551.840  11
   0   5   4 14370.4 607.496  13
   0   5  -4 14324.3 555.340  13
   0   5  -4 13237.9 619.508   5
   0   5   5 64206.6 1299.56  13
   0   5  -5 68013.0 1402.86   5
   0   5   5 65937.1 1176.84  11
   0   5  -5 68172.0 1180.69  13
   0   5  -6 14929.9 571.798  13
   0   5   6 15379.1 654.368  13
   0   5   6 16300.2 611.757  11
   0   5  -6 15504.6 632.236  10
   0   5   7 10233.2 490.897  11
   0   5  -7 9213.98 490.731  10
   0   5   7 9663.47 509.862  13
   0   5  -8 1005.58 198.809  10
   0   5   8 552.041 161.625  11
   0   5  -9 2193.76 224.155  10
   0   5   9 2392.58 236.654  11
   0   5  10 2985.90 220.112  11
   0   5 -10 4232.45 234.707  10
   0   6   0 32985.5 1030.47   4
   0   6   0 36571.6 963.692  13
   0   6   0 34574.0 953.114  11
   0   6   1 1805.73 270.217   4
   0   6   1 1688.08 249.601  13
   0   6   1 1491.45 227.316  11
   0   6  -1 1728.43 243.531  13
   0   6   2 35040.7 1059.11   4
   0   6  -2 33548.8 926.702  13
   0   6   2 38334.2 990.476  11
   0   6   2 36525.0 985.636  13
   0   6   3 8710.96 517.938  13
   0   6  -3 9068.09 543.117   5
   0   6  -3 9721.36 493.573  13
   0   6   3 9251.06 508.010  11
   0   6   4 4326.66 384.995  13
   0   6   4 4617.64 374.949  11
   0   6  -4 6895.06 476.243   5
   0   6  -4 8018.17 441.891  13
   0   6   5 1427.86 245.669  13
   0   6   5 1494.10 242.123  11
   0   6  -5 1642.58 222.508  13
   0   6  -6 22635.6 689.686  13
   0   6   6 24536.7 775.223  11
   0   6  -6 23405.9 760.533  10
   0   6   7 4987.65 350.089  13
   0   6   7 5482.74 370.328  11
   0   6  -7 5491.84 371.412  10
   0   6   8 6825.05 378.263  11
   0   6  -8 7877.91 382.979  10
   0   6   9 1884.60 191.003  11
   0   6  -9 2356.79 187.054  10
   0   7   0 30.3573 156.231  13
   0   7  -1 6443.01 433.201  13
   0   7   1 5761.47 424.317  13
   0   7   2 11199.5 588.480  13
   0   7   2 10526.8 581.509  11
   0   7   3 7112.83 472.959  11
   0   7   3 6783.58 461.404  13
   0   7  -3 6189.30 405.502  13
   0   7   4 25266.8 820.863  13
   0   7   4 27088.9 846.834  11
   0   7   5 9960.98 506.180  11
   0   7  -5 10996.4 514.248  10
   0   7  -5 11234.0 475.972  13
   0   7   6 129.819 125.919  13
   0   7  -6 377.650 157.034  10
   0   7   6 98.7254 131.895  11
   0   7  -7 3176.13 242.613  10
   0   7   7 2389.85 229.984  11
   0   7   8 59.2408 90.9347  11
   0   7  -8 112.859 78.4835  10
   0   8   0 6199.38 413.755  13
   0   8   1 445.387 173.071  13
   0   8  -1 1044.30 206.536  13
   0   8   2 6472.20 408.841  13
   0   8  -2 6497.90 386.813  13
   0   8  -3 16225.3 564.595  13
   0   8   3 14587.3 571.593  13
   0   8  -4 1197.80 174.406  13
   0   8   4 1356.54 194.129  13
   0   8  -4 1058.18 172.760  10
   0   8  -5 983.602 156.074  10
   0   8   5 1356.70 167.882  13
   0   8  -6 2575.89 189.020  10
   0   8   6 168.396 73.2179  13
   0   8  -7 1186.60 111.428  10
   0   9   0 99.8640 107.517  13
   0   9  -1 8393.18 354.453  13
   0   9   1 8676.04 365.436  13
   0   9  -2 3501.75 209.961  10
   0   9   2 3047.18 221.753  13
   0   9   3 3467.76 214.618  13
   0   9  -3 3704.08 216.098  13
   0   9  -3 3433.55 197.618  10
   0   9  -4 6364.00 238.377  10
   0   9   4 5918.68 205.243  15
   0   9   4 6389.65 244.365  13
  -1  -7   4 1493.21 210.669   8
  -1  -7   3 763.091 162.751   8
  -1  -7   2 2778.96 252.382   8
  -1  -7   1 4822.47 309.623   8
   1  -6  -9 2997.57 190.172  17
   1  -6  -8 6237.71 308.434  17
   1  -6  -7 20067.0 581.760  17
   1  -6  -6 5152.45 319.776  17
   1  -6  -5 7434.42 376.939  17
  -1  -6   5 7318.80 440.735   8
   1  -6  -4 36871.8 799.443  17
  -1  -6   4 38320.8 934.326   8
  -1  -6   3 1210.63 199.945   8
   1  -6  -3 1033.71 220.032   3
  -1  -6   2 15154.6 563.253   8
   1  -6  -2 13416.2 633.307   3
  -1  -6   1 3945.61 296.600   8
   1  -6  -1 6251.95 427.698   3
  -1  -6   0 7160.72 361.329   8
   1  -6   1 21088.5 683.294   8
   1  -6   2 2310.92 251.301   8
  -1  -6  -2 2593.24 260.565   3
  -1  -6  -3 14634.9 583.582   3
  -1  -6  -4 37723.5 969.793   3
  -1  -6  -4 39947.9 895.779  17
  -1  -6  -5 4930.39 347.478  17
  -1  -6  -6 9830.75 458.470  17
  -1  -6  -7 1509.14 208.849  17
  -1  -6  -8 229.300 124.728  17
  -1  -6  -9 8147.48 305.443  17
   1  -5 -10 555.229 108.533  17
   1  -5  -9 5502.76 304.390  17
   1  -5  -8 15878.1 539.874  17
   1  -5  -7 4322.75 311.803  17
   1  -5  -6 14545.8 529.964  17
   1  -5  -5 31789.5 962.544   3
   1  -5  -5 30821.8 726.117  17
  -1  -5   4 12174.3 518.639   8
   1  -5  -4 11895.5 564.270   3
   1  -5  -4 11474.2 433.758  17
   1  -5  -3 57893.5 1197.69   3
  -1  -5   3 57558.1 1060.88   8
   1  -5  -3 54509.1 884.410  17
   1  -5  -2 15155.7 619.405   3
  -1  -5   0 65794.8 1012.98   3
  -1  -5  -1 61178.7 1016.78   3
  -1  -5  -2 3643.43 271.651   3
  -1  -5  -2 4241.84 266.840  17
  -1  -5  -3 14888.3 488.269  17
  -1  -5  -3 12960.1 529.946   3
  -1  -5  -4 15041.0 517.893  17
  -1  -5  -4 13643.9 551.936   3
  -1  -5  -5 15525.3 545.924  17
  -1  -5  -5 14323.8 600.118   3
  -1  -5  -6 8115.75 432.196  17
  -1  -5  -7 2075.32 243.807  17
  -1  -5  -8 1189.66 195.753  17
  -1  -5  -9 2276.88 217.492  17
  -1  -5 -10 921.107 131.285  17
   1  -4 -11 2200.71 162.005  17
  -1  -4  11 2545.48 189.650  11
   1  -4 -10 2465.52 218.196  17
   1  -4  -9 2157.40 232.467  17
   1  -4  -7 65417.0 1349.08   3
  -1  -4   6 3997.92 321.270   8
   1  -4  -6 4594.25 365.020   3
   1  -4  -5 31702.1 859.941   3
   1  -4  -5 30448.3 679.023  17
  -1  -4   5 31319.2 940.335   1
  -1  -4   5 30516.9 794.622   8
   1  -4  -4 79010.0 1269.40   3
   1  -4  -3 2877.60 257.079   3
   1  -4  -2 109027. 1363.32   3
  -1  -4   0 106.811 81.5269   3
  -1  -4  -1 36493.8 679.983   3
  -1  -4  -2 3241.26 224.119   3
  -1  -4  -3 55535.8 940.510   3
  -1  -4  -4 30116.5 725.979   3
  -1  -4  -5 1627.46 216.481   3
  -1  -4  -5 2211.43 213.726  17
  -1  -4  -6 949.657 180.508  17
  -1  -4  -6 1073.46 196.163   3
  -1  -4  -7 5124.34 354.840  17
  -1  -4  -8 1195.79 214.937  17
  -1  -4  -9 3598.30 293.649  17
  -1  -4 -10 3459.46 249.194  17
  -1  -4 -11 25.5825 72.8146  17
   1  -4  11 120.096 79.4613  11
  -1  -3  12 563.543 92.5224  11
   1  -3 -12 612.027 88.1876  17
  -1  -3  11 18538.5 506.245  11
   1  -3 -11 14643.4 451.754  17
  -1  -3   8 4585.73 284.085   7
   1  -3  -7 7374.74 438.385   3
  -1  -3   7 7476.67 360.295   7
   1  -3  -6 16732.2 608.751   3
  -1  -3   6 18583.1 614.480   8
   1  -3  -5 34675.1 790.303   3
  -1  -3   5 40945.2 902.824   1
   1  -3  -4 60109.2 978.607   3
   1  -3  -3 164546. 1543.60   3
   1  -3  -2 30495.0 631.401   3
  -1  -3  -1 14020.8 351.129   3
  -1  -3  -2 54199.1 744.010   3
  -1  -3  -3 2358.35 190.523   3
  -1  -3  -4 24835.7 600.275   3
  -1  -3  -5 1679.66 197.767   3
  -1  -3  -6 26006.6 748.817   3
  -1  -3  -7 3228.83 302.577   3
  -1  -3 -11 5535.56 273.400  17
   1  -3  11 3998.00 253.776  11
  -1  -2  12 1750.39 151.686  11
   1  -2 -12 1361.24 138.194  17
  -1  -2  11 2489.40 222.021  11
   1  -2  -8 13002.4 580.609   3
  -1  -2   8 16041.4 510.523   7
  -1  -2   7 2670.65 209.596   7
   1  -2  -7 1596.24 210.565   3
   1  -2  -6 45070.2 883.690   3
   1  -2  -5 92839.0 1137.28   3
  -1  -2   5 87886.0 1048.69   1
   1  -2  -4 105137. 1143.36   3
  -1  -2   4 104340. 1158.47   1
   1  -2  -3 75053.8 884.692   3
   1  -2  -2 250.933 82.6579   3
  -1  -2  -1 46397.8 519.135   3
  -1  -2  -2 181294. 1159.65   3
  -1  -2  -3 3223.86 189.077   3
  -1  -2  -4 109664. 1117.67   3
  -1  -2  -5 3079.97 236.363   3
  -1  -2  -6 7581.93 388.213   3
  -1  -2  -7 16852.0 496.752  10
  -1  -2  -7 15166.7 502.571  12
  -1  -2  -7 16474.5 615.923   3
  -1  -2  -8 3394.27 315.744   3
  -1  -2  -8 3048.78 244.417  10
  -1  -2  -9 6307.25 330.269  10
   1  -2  11 675.267 145.041  11
  -1  -2 -12 2280.97 149.683  17
   1  -2  12 2146.09 150.461  11
  -1  -1  12 10986.1 361.026  11
  -1  -1  11 1470.84 191.205  11
  -1  -1  10 936.939 182.153  11
  -1  -1   9 28845.7 706.656   7
   1  -1  -8 15895.8 629.480   3
  -1  -1   8 16029.9 510.511   7
   1  -1  -7 17534.7 587.697   3
   1  -1  -6 22376.5 591.948   3
   1  -1  -5 18922.5 474.990   3
  -1  -1   5 14772.5 354.664   1
   1  -1  -4 40685.6 606.109   3
  -1  -1   4 34171.4 537.695   1
  -1  -1   3 27936.9 450.091   1
   1  -1  -3 27953.5 451.283   3
   1  -1  -2 581662. 1800.42   3
  -1  -1   2 572073. 1969.70   1
  -1  -1   0 266008. 694.857   3
  -1  -1  -1 7516.61 163.239   3
  -1  -1  -2 8859.74 231.489   3
  -1  -1  -3 53543.1 638.679   3
  -1  -1  -4 28384.9 545.479   3
  -1  -1  -5 18254.2 503.813   3
  -1  -1  -6 37453.1 797.137   3
  -1  -1  -7 5415.49 356.381   3
  -1  -1  -7 6277.96 315.330  10
  -1  -1  -8 14741.4 515.666  10
  -1  -1  -8 15688.6 636.783   3
  -1  -1  -9 2720.14 232.431  10
   1  -1  10 2047.29 227.285  11
  -1  -1 -10 1831.85 181.362  10
   1  -1  11 727.231 150.821  11
   1  -1  12 413.608 96.2053  11
  -1   0  12 2580.15 193.970  11
  -1   0  11 8499.97 379.135  11
  -1   0  10 4779.72 307.953   7
  -1   0  10 5156.57 330.614  11
  -1   0   9 3311.95 272.231  11
  -1   0   9 3331.40 265.717   7
  -1   0   8 13300.0 486.115   7
   1   0  -8 13762.7 554.221   3
   1   0  -7 29355.5 731.173   3
   1   0  -6 11.6775 82.7525   3
   1   0  -5 16728.9 426.212   3
  -1   0   4 19216.4 350.746   1
   1   0  -4 21165.5 408.881   3
  -1   0   3 54173.2 544.535   1
   1   0  -3 49303.3 504.714   3
   1   0  -2 225789. 763.517   5
   1   0  -2 229867. 855.973   3
   1   0  -1 83754.4 411.284   4
  -1   0   1 85643.3 562.621   1
  -1   0   1 85913.0 394.724   2
   1   0  -1 82542.7 382.589   3
  -1   0   0 11467.5 174.304   1
  -1   0   0 13626.3 159.829   2
  -1   0  -1 18828.3 179.816   1
  -1   0  -1 19586.0 242.882   3
  -1   0  -2 71572.5 588.696   3
  -1   0  -3 15016.8 330.335   3
  -1   0  -4 13406.3 370.749   3
  -1   0  -5 49048.1 792.141   3
  -1   0  -6 107389. 1329.54   3
  -1   0  -7 18359.3 611.423   3
  -1   0  -7 18785.9 555.474  10
  -1   0  -8 2428.56 263.962   3
  -1   0  -8 2309.51 264.329   2
  -1   0  -8 2205.11 230.228  10
   1   0   9 221.405 136.599  11
  -1   0  -9 115.506 107.380  10
  -1   0 -10 772.683 139.618  10
   1   0  10 875.681 166.115  11
  -1   0 -11 934.055 129.204  10
   1   0  11 978.332 153.760  11
   1   0  12 1151.18 131.444  11
  -1   1  12 9678.87 340.786  11
  -1   1  11 1969.26 204.068  11
  -1   1  10 671.222 162.585  11
  -1   1   9 28358.3 693.144  11
  -1   1   9 28249.5 742.555   7
   1   1  -8 15712.8 530.589  10
  -1   1   8 14759.1 518.454   7
  -1   1   8 14908.9 479.368  11
  -1   1   7 18027.6 476.691  11
  -1   1   7 18734.0 528.482   7
   1   1  -6 19950.8 522.141   3
   1   1  -6 21183.7 510.898   2
   1   1  -5 17185.6 426.529   3
   1   1  -5 18599.8 423.962   2
   1   1  -4 35449.4 520.848   3
   1   1  -4 36298.0 495.186   2
   1   1  -3 24373.8 328.931   2
   1   1  -3 24372.5 448.243   5
   1   1  -3 23775.9 350.302   3
   1   1  -2 513158. 1240.01   3
   1   1  -2 524092. 1161.56   2
  -1   1   1 149199. 620.404   4
  -1   1   1 144504. 877.271   2
  -1   1   0 282683. 1141.16   2
  -1   1  -1 8375.24 201.214   2
  -1   1  -1 8170.64 206.381   5
  -1   1  -2 12089.7 289.860   5
  -1   1  -2 11888.4 267.472   2
  -1   1  -3 55730.5 663.368   2
  -1   1  -3 57323.7 657.647   3
  -1   1  -3 56687.8 712.952   5
  -1   1  -4 27707.9 532.108   2
  -1   1  -4 28047.2 530.293   3
  -1   1  -5 20400.4 519.345   2
  -1   1  -5 20530.6 525.046   3
  -1   1  -6 36899.9 780.246   2
  -1   1  -7 6119.85 354.825   2
   1   1   7 5364.77 279.449  11
  -1   1  -7 6249.84 338.615  10
  -1   1  -8 17245.3 594.548  10
  -1   1  -8 16861.3 614.589   2
  -1   1  -9 1883.66 231.434  10
   1   1   9 2450.75 235.147  11
  -1   1 -10 2095.73 216.941  10
   1   1  10 1849.77 205.889  11
  -1   1 -11 712.475 120.007  10
   1   1  11 1535.34 175.733  11
   1   1  12 418.269 98.5481  11
  -1   2  12 1508.01 148.794  11
  -1   2  11 2507.95 221.619  11
   1   2 -10 23285.6 617.612  10
  -1   2  10 25908.9 657.102  11
  -1   2   9 8210.06 393.338  11
   1   2  -9 11316.5 470.908  10
  -1   2   8 12954.1 459.716  11
  -1   2   8 12594.1 523.173   7
  -1   2   7 1525.62 189.683   7
  -1   2   7 1705.50 180.224  11
   1   2  -6 39672.2 823.549   5
   1   2  -5 88014.5 1164.81   5
   1   2  -4 99564.9 1178.59   5
   1   2  -4 108812. 973.733   2
   1   2  -3 73897.0 716.932   2
  -1   2   3 74272.5 746.250   4
   1   2  -2 1474.79 109.219   2
   1   2  -2 1550.66 175.179   4
   1   2  -1 172056. 1449.58   4
  -1   2   1 170371. 1285.86   2
   1   2   0 193331. 1454.87   4
  -1   2   0 194197. 1273.49   4
  -1   2  -1 50088.7 625.050   2
  -1   2  -2 193820. 1395.80   5
  -1   2  -2 181869. 1266.44   2
  -1   2  -3 2037.63 155.672   2
  -1   2  -3 2293.86 197.633   5
  -1   2  -4 116174. 1141.46   2
  -1   2  -4 114356. 1255.94   5
  -1   2  -5 2907.55 206.560   2
  -1   2  -6 9272.60 397.969   2
   1   2   7 15647.5 472.851  11
  -1   2  -7 17009.8 586.452   2
  -1   2  -7 16884.0 588.800  10
  -1   2  -8 3399.75 294.493  10
   1   2   8 2829.48 231.764  11
   1   2   9 6499.08 405.522  13
   1   2   9 6356.67 343.995  11
  -1   2  -9 6805.22 391.180  10
  -1   2 -10 1393.44 191.548  10
   1   2  10 1480.93 191.874  11
  -1   2 -11 650.902 118.121  10
   1   2  11 753.842 141.920  11
  -1   3  12 673.350 100.138  11
  -1   3  11 14144.7 448.655  11
  -1   3  10 7610.53 370.317  11
   1   3 -10 9290.09 404.509  10
  -1   3   9 18525.2 570.567  11
   1   3  -9 19834.0 645.421  10
  -1   3   8 7500.49 371.800  11
   1   3  -8 5198.94 363.146  10
   1   3  -7 7533.09 427.111  10
  -1   3   7 8229.94 371.445  11
   1   3  -6 16656.4 614.341   5
  -1   3   6 17592.8 484.557  11
   1   3  -6 17415.4 607.305  10
   1   3  -5 33410.7 835.072   5
   1   3  -4 61117.6 1065.32   5
   1   3  -3 152830. 1731.79   4
   1   3  -3 156912. 1349.17   2
   1   3  -2 24791.7 697.684   4
   1   3  -2 24684.7 554.981   2
  -1   3   1 101847. 1169.81   4
   1   3  -1 102457. 1393.47   4
  -1   3   1 102731. 1246.98   2
  -1   3   0 16037.3 469.269   2
  -1   3   0 16488.3 479.899   4
  -1   3  -1 15627.5 453.143   2
   1   3   1 14875.1 515.955   4
  -1   3  -2 54642.3 889.119   5
  -1   3  -2 54131.0 825.351   2
  -1   3  -3 3294.28 218.025   2
  -1   3  -3 3059.21 256.492   5
  -1   3  -4 22447.2 639.934   5
  -1   3  -4 23218.4 588.398   2
  -1   3  -5 1646.56 200.932   5
  -1   3  -5 1682.58 177.306   2
  -1   3  -6 29819.7 744.165   2
   1   3   6 28313.9 631.052  11
  -1   3  -6 28429.7 748.479  10
   1   3   6 27828.6 773.215  13
  -1   3  -7 3723.33 313.718  10
   1   3   7 3355.90 262.455  11
   1   3   7 3240.33 303.930  13
   1   3   8 5420.47 331.867  11
   1   3   8 5528.35 391.303  13
  -1   3  -8 6088.09 391.549  10
   1   3   9 3056.97 262.862  11
  -1   3  -9 3317.01 290.394  10
   1   3   9 2545.28 271.401  13
  -1   3 -10 2160.74 219.225  10
   1   3  10 1890.85 209.913  11
   1   3  11 4628.43 259.206  11
  -1   3 -11 5059.03 249.010  10
  -1   4  11 2093.75 178.200  11
  -1   4  10 1969.40 198.022  11
   1   4 -10 3543.78 243.732  10
  -1   4   9 1874.20 221.665  11
   1   4  -9 964.221 186.246  10
   1   4  -8 4146.97 334.220  10
  -1   4   8 4241.74 314.600  11
   1   4  -7 65148.2 1274.34  10
  -1   4   7 61138.2 1061.13  11
   1   4  -7 62413.3 1324.93   5
  -1   4   6 4114.35 281.741  11
   1   4  -6 3719.74 337.328   5
  -1   4   5 31905.4 724.171  11
   1   4  -5 26194.4 819.477   5
   1   4  -3 2429.36 285.443   4
  -1   4   3 2822.28 250.845   4
   1   4  -2 101935. 1377.92   2
   1   4  -2 100441. 1558.78   4
  -1   4   2 104980. 1406.81   4
   1   4  -1 1596.65 263.441   4
  -1   4   1 1574.21 231.792   2
  -1   4   1 1866.68 224.422   4
   1   4   0 111.969 174.534   4
  -1   4   0 335.224 142.446   2
  -1   4   0 154.199 125.046   4
  -1   4  -1 36505.6 800.008   2
   1   4   1 36602.2 928.200   4
  -1   4  -2 6649.00 346.975   2
  -1   4  -2 6685.30 371.608   5
  -1   4  -3 51598.4 927.840   2
   1   4   3 50599.4 1117.57   4
  -1   4  -4 35148.2 777.652   2
   1   4   4 35502.7 960.800   4
  -1   4  -5 1932.47 210.234   2
  -1   4  -5 1735.56 201.058  13
  -1   4  -5 1493.76 210.228  10
  -1   4  -5 1750.07 239.296   5
   1   4   5 1694.02 226.979  13
   1   4   5 1616.85 181.123  11
   1   4   6 858.571 197.403  13
   1   4   6 783.778 158.567  11
  -1   4  -6 399.373 163.417  10
   1   4   7 4386.16 365.418  13
   1   4   7 4477.48 322.953  11
  -1   4  -8 1134.31 205.404  10
   1   4   8 1096.48 214.702  13
   1   4   8 1174.49 189.638  11
  -1   4  -9 5092.01 334.188  10
   1   4   9 3818.12 290.722  11
  -1   4 -10 3746.33 253.318  10
   1   4  10 2516.76 239.844  11
  -1   4 -11 57.7768 56.1473  10
  -1   5  10 329.432 109.792  11
   1   5 -10 269.202 89.4618  10
   1   5  -9 5560.98 331.850  10
  -1   5   9 5419.07 326.449  11
   1   5  -8 15982.5 619.249  10
  -1   5   8 15350.6 576.719  11
  -1   5   7 5042.77 357.105  11
   1   5  -7 5137.67 384.624  10
   1   5  -6 17312.6 729.503   5
   1   5  -6 17906.1 598.531  13
  -1   5   5 31600.8 822.903  11
  -1   5   5 32484.2 895.296  13
   1   5  -4 11205.1 488.666  13
  -1   5   4 10878.2 491.092  11
   1   5  -4 9641.16 550.114   5
  -1   5   4 10528.6 520.048  13
  -1   5   3 56672.7 1055.31  11
   1   5  -3 57750.1 1098.63  13
  -1   5   3 55120.8 1124.01  13
  -1   5   2 15150.3 600.335   4
   1   5  -2 12279.1 636.515   4
  -1   5   1 21397.0 727.869   4
   1   5  -1 22377.1 837.719   4
   1   5   0 64380.8 1407.67   4
  -1   5   0 62700.1 1286.18   2
   1   5   1 59158.5 1367.05   4
  -1   5  -1 59509.5 1213.47   2
   1   5   2 3101.20 355.797   4
  -1   5  -2 2718.30 248.505  13
  -1   5  -2 2722.44 262.934   2
  -1   5  -2 2595.47 276.795   5
   1   5   2 3506.86 312.002  13
  -1   5  -3 15214.5 545.608  13
  -1   5  -3 15094.1 581.025   2
   1   5   3 12036.4 640.830   4
   1   5   3 12599.7 582.086  13
   1   5   3 12740.6 527.965  11
  -1   5  -3 15002.3 616.765   5
   1   5   4 13719.7 543.255  11
   1   5   4 14218.1 622.574  13
  -1   5  -4 15089.1 565.288  13
  -1   5  -4 14976.5 642.537   5
  -1   5  -5 12450.8 553.890  10
  -1   5  -5 12509.9 597.409   5
   1   5   5 14656.7 649.509  13
   1   5   5 14872.3 581.802  11
  -1   5  -5 12814.3 525.484  13
   1   5   6 7605.76 436.979  11
   1   5   6 7199.60 476.648  13
   1   5   7 1661.87 255.887  13
   1   5   7 1859.65 239.459  11
  -1   5  -7 2246.16 260.388  10
   1   5   8 985.684 193.980  13
  -1   5  -8 1005.31 187.412  10
   1   5   8 825.115 181.871  11
   1   5   9 1714.33 212.109  11
  -1   5  -9 2850.44 236.093  10
  -1   5 -10 349.286 95.0022  10
   1   6  -9 2782.42 204.824  10
  -1   6   9 2914.05 220.657  11
   1   6  -8 5906.96 348.994  10
  -1   6   8 5361.49 344.491  11
  -1   6   7 22318.9 700.658  11
   1   6  -7 21801.2 723.911  10
  -1   6   6 4893.12 371.540  11
   1   6  -6 4548.42 317.780  13
   1   6  -6 4409.26 370.106  10
  -1   6   5 8185.78 488.235  11
  -1   6   5 7885.92 458.465  13
   1   6  -5 8495.03 435.799  13
  -1   6   4 36869.3 992.666  13
  -1   6   4 39262.1 999.504  11
   1   6  -4 35368.0 1095.07   5
   1   6  -4 37250.7 935.735  13
  -1   6   3 888.743 207.122  13
  -1   6   3 1015.42 209.824  11
   1   6  -3 955.516 199.624  13
  -1   6   2 14099.1 618.590  11
  -1   6   2 13041.5 588.083  13
   1   6  -1 3525.58 387.509   4
  -1   6   1 5722.86 408.030  11
  -1   6   1 5399.06 395.826  13
   1   6  -1 3523.03 334.170  13
  -1   6   0 9236.24 518.202  11
  -1   6   0 9904.25 502.115  13
   1   6   0 7332.85 535.743   4
   1   6   0 7923.07 478.019  13
   1   6   1 26531.0 830.856  11
   1   6   1 26828.4 1001.57   4
  -1   6  -1 27564.0 802.360  13
   1   6   1 29001.1 896.702  13
  -1   6  -2 2439.54 292.923   2
   1   6   2 2245.31 277.766  11
   1   6   2 2153.27 289.624  13
   1   6   2 2182.92 320.394   4
  -1   6  -2 2246.11 276.555   5
  -1   6  -2 2700.79 285.796  13
   1   6   3 16284.9 666.836  11
   1   6   3 16314.1 715.743  13
  -1   6  -3 14683.2 658.551   5
  -1   6  -3 14917.8 601.853  13
   1   6   4 35697.4 1027.24  13
  -1   6  -4 38328.3 922.376  13
   1   6   4 37360.9 991.481  11
   1   6   5 5032.18 384.741  11
   1   6   5 4507.93 392.705  13
  -1   6  -5 4047.57 332.340  10
  -1   6  -5 4342.20 323.635  13
   1   6   6 8549.48 479.782  11
  -1   6  -6 7775.32 433.624  10
   1   6   6 7622.07 469.366  13
  -1   6  -7 925.638 190.247  10
   1   6   7 1327.37 220.908  11
   1   6   7 1239.52 211.299  13
   1   6   8 127.512 111.111  13
  -1   6  -8 153.071 115.409  10
   1   6   8 63.7371 112.353  11
  -1   6  -9 6783.29 283.972  10
  -1   7   8 6400.27 307.766  11
   1   7  -8 6857.42 294.048  10
   1   7  -7 6238.48 345.705  10
  -1   7   7 6044.03 340.588  11
  -1   7   6 18895.4 639.557  11
   1   7  -6 20235.3 660.583  10
  -1   7   5 7859.84 456.712  11
   1   7  -5 8169.02 405.955  13
  -1   7   5 6862.98 405.750  13
   1   7  -4 1936.35 232.620  13
  -1   7   4 1654.24 261.188  11
  -1   7   4 1576.41 234.536  13
   1   7  -3 1244.25 210.966  13
  -1   7   3 1401.85 248.364  11
  -1   7   3 1100.60 216.145  13
  -1   7   2 2430.95 319.627  11
   1   7  -2 3218.92 314.229  13
  -1   7   2 2366.47 280.083  13
   1   7  -1 5559.26 420.897  13
  -1   7   1 4779.82 383.686  13
  -1   7   0 22761.0 764.915  13
   1   7   0 22243.0 798.625  13
   1   7   1 3749.11 370.759  13
  -1   7  -1 4871.18 373.328  13
   1   7   2 26975.0 867.740  11
  -1   7  -2 27818.2 818.060  13
   1   7   2 29393.1 935.039  13
  -1   7  -3 277.242 151.475  13
   1   7   3 642.899 191.275  11
   1   7   3 859.555 226.630  13
   1   7   4 6176.03 423.861  11
  -1   7  -4 7169.64 401.201  13
  -1   7  -4 6393.92 395.062  10
   1   7   4 5980.40 427.811  13
  -1   7  -5 2320.74 234.315  13
  -1   7  -5 2321.58 245.947  10
   1   7   5 1581.61 239.256  13
   1   7   5 2101.89 264.967  11
   1   7   6 4287.76 326.567  11
   1   7   6 4042.03 313.197  13
  -1   7  -6 4321.22 294.844  10
  -1   7  -7 168.228 104.409  10
   1   7   7 200.999 101.796  13
  -1   7  -8 10410.9 329.643  10
   1   8  -7 1143.50 117.642  10
  -1   8   6 3114.22 225.141  11
   1   8  -6 3526.95 230.459  10
  -1   8   5 3972.68 287.977  11
  -1   8   5 3642.06 205.498  15
   1   8  -5 4706.09 296.481  10
  -1   8   5 3472.64 222.729  13
   1   8  -5 4753.72 261.027  13
  -1   8   4 6791.00 348.744  13
   1   8  -4 7675.55 359.405  13
   1   8  -3 49.8010 110.195  13
  -1   8   3 217.165 128.064  13
   1   8  -2 5586.49 360.816  13
  -1   8   2 5560.57 359.135  13
   1   8  -1 182.574 141.180  13
  -1   8   1 466.298 162.790  13
   1   8   0 623.361 187.109  13
  -1   8   0 460.568 164.497  13
  -1   8  -1 6062.81 379.682  13
   1   8   1 5182.54 392.238  13
  -1   8  -2 18855.9 624.272  13
   1   8   2 19069.4 691.219  13
   1   8   3 1228.63 210.304  13
  -1   8  -3 795.155 152.432  10
  -1   8  -3 914.891 168.026  13
  -1   8  -4 5199.21 301.852  13
  -1   8  -4 4811.01 285.623  10
  -1   8  -5 794.841 126.991  10
   1   8   5 470.863 126.958  13
  -1   8  -6 4186.72 219.495  10
   1   8   6 3784.00 220.266  13
  -1   9   4 204.401 59.6827  15
   1   9  -4 276.723 82.4009  10
  -1   9   3 1416.68 134.374  13
   1   9  -3 1467.49 149.700  10
   1   9  -3 1386.96 135.882  13
  -1   9   2 3715.42 226.755  13
   1   9  -2 3712.41 233.030  13
   1   9  -1 3473.48 242.240  13
  -1   9   1 3025.05 215.640  13
   1   9   0 2751.38 226.434  13
  -1   9   0 2783.66 211.956  13
  -1   9  -1 1227.20 146.888  13
   1   9   1 709.958 135.443  13
  -1   9  -2 3036.53 203.833  13
   1   9   2 3179.49 229.208  13
  -1   9  -3 2291.57 168.954  13
   1   9   3 2217.54 182.828  13
   1   9   4-21.8065 59.2021  13
  -2  -8   3 1212.23 156.530   8
  -2  -8   2 1126.37 150.753   8
  -2  -8   1 2652.73 209.339   8
  -2  -7   7 2996.15 181.649   7
  -2  -7   5 858.271 164.153   8
  -2  -7   4 574.880 156.417   8
  -2  -7   3 2033.02 226.928   8
  -2  -7   2 9212.31 425.802   8
  -2  -7   1 8650.11 408.684   8
  -2  -7   0 10328.6 425.664   8
   2  -6  -8 5054.49 258.468  17
   2  -6  -7 3531.90 243.299  17
   2  -6  -6 1801.46 199.762  17
  -2  -6   6 1930.10 227.274   8
  -2  -6   5 602.210 162.041   8
   2  -6  -5 565.223 137.146  17
  -2  -6   4 6972.89 397.809   8
   2  -6  -3 1643.30 279.799   3
  -2  -6   3 1328.26 213.325   8
  -2  -6   2 8550.31 426.711   8
   2  -6  -2 12683.0 637.063   3
   2  -6  -1 27128.6 913.675   3
  -2  -6   1 25108.5 684.653   8
  -2  -6   0 31295.6 741.841   8
  -2  -6  -1 2984.77 236.718   8
  -2  -6  -5 1134.27 207.460  17
  -2  -6  -6 2243.44 246.858  17
  -2  -6  -7 1134.28 195.333  17
  -2  -6  -8 5526.63 290.975  17
   2  -5 -10 1930.74 150.804  17
   2  -5  -9 2815.27 213.867  17
   2  -5  -8 11683.4 439.363  17
  -2  -5   8 13398.6 463.661   7
   2  -5  -7 6868.17 355.550  17
  -2  -5   6 1933.74 241.357   8
   2  -5  -6 3289.97 258.735  17
  -2  -5   5 785.436 210.584   1
   2  -5  -5 1886.87 286.338   3
   2  -5  -5 1617.03 188.434  17
  -2  -5   5 633.135 171.899   8
   2  -5  -4 31724.7 960.055   3
   2  -5  -4 29194.1 663.896  17
  -2  -5   4 28826.4 763.308   8
  -2  -5   4 29812.3 1025.65   1
  -2  -5   3 29043.8 739.718   8
   2  -5  -3 28709.6 905.886   3
   2  -5  -2 47414.4 1108.20   3
  -2  -5   2 44143.3 876.528   8
  -2  -5  -2 4946.84 286.936  17
  -2  -5  -2 4309.05 272.186   3
  -2  -5  -3 3994.50 289.708   3
  -2  -5  -3 4480.62 289.479  17
  -2  -5  -4 15367.4 525.873  17
  -2  -5  -4 13469.6 541.317   3
  -2  -5  -5 2690.88 268.379  17
  -2  -5  -5 2466.95 265.525   3
  -2  -5  -6 13384.5 537.994  17
  -2  -5  -7 2538.88 260.235  17
  -2  -5  -8 1711.94 215.676  17
  -2  -5  -9 4116.16 259.949  17
  -2  -5 -10 910.036 114.271  17
  -2  -4  11 814.960 116.016  11
   2  -4 -11 1108.12 117.929  17
   2  -4 -10 410.419 116.810  17
  -2  -4   9 26868.1 626.571   7
   2  -4  -9 30193.2 714.828  17
   2  -4  -8 888.945 164.193  17
  -2  -4   8 1657.64 195.053   7
   2  -4  -7 9799.24 542.636   3
   2  -4  -6 34802.9 941.621   3
  -2  -4   6 34740.0 841.368   8
  -2  -4   5 5953.63 430.688   1
   2  -4  -5 6123.17 421.993   3
   2  -4  -5 5641.70 297.103  17
  -2  -4   5 5067.69 325.530   8
   2  -4  -4 13128.1 574.071   3
  -2  -4   4 18696.6 735.025   1
   2  -4  -3 24215.5 727.415   3
  -2  -4   0 57431.9 734.744   3
  -2  -4  -1 5759.27 255.552   3
  -2  -4  -2 52812.8 811.639   3
  -2  -4  -3 3824.68 252.693   3
  -2  -4  -4 11968.7 422.286  17
  -2  -4  -4 10239.1 435.458   3
  -2  -4  -5 19259.6 574.236  17
  -2  -4  -5 18111.4 631.079   3
  -2  -4  -6 465.307 161.743   3
  -2  -4  -6 644.483 157.435  17
  -2  -4  -7 875.328 190.141  17
  -2  -4  -8 1124.55 199.358  17
  -2  -4  -9 705.907 161.528  17
  -2  -4 -10 7023.65 308.969  17
  -2  -4 -11 769.281 94.3240  17
  -2  -3  12 365.207 79.6086  11
   2  -3 -11 10005.8 361.536  17
  -2  -3  11 11902.7 386.701  11
  -2  -3  10 1519.11 161.976   7
  -2  -3   9 4235.68 270.731   7
  -2  -3   8 10218.8 439.393   7
   2  -3  -7 14640.8 621.184   3
  -2  -3   7 11514.5 466.793   7
  -2  -3   6 21767.8 621.805   8
   2  -3  -6 19964.6 669.186   3
  -2  -3   5 164100. 1873.88   1
   2  -3  -5 158999. 1807.20   3
   2  -3  -4 34136.6 789.030   3
  -2  -3   4 34039.1 859.797   1
   2  -3  -3 47798.3 899.832   3
  -2  -3   1 55024.0 524.183   3
  -2  -3   0 1609.56 110.092   3
  -2  -3  -1 68560.7 737.218   3
  -2  -3  -2 91258.8 901.654   3
  -2  -3  -3 73052.7 951.159   3
  -2  -3  -4 9386.08 381.650   3
  -2  -3  -5 2151.91 222.500   3
  -2  -3  -6 10076.9 486.976   3
  -2  -3  -7 6547.78 428.514   3
  -2  -3 -10 1080.50 167.908  17
   2  -3  11 1034.50 124.679  11
  -2  -3 -11 1480.14 142.244  17
   2  -2 -12 4736.05 221.455  17
  -2  -2  12 5613.46 241.461  11
  -2  -2  11 17335.1 495.617  11
  -2  -2  10 4498.31 281.814   7
  -2  -2   9 6258.53 333.013   7
   2  -2  -8 4254.40 349.358   3
  -2  -2   8 3311.55 251.312   7
   2  -2  -7 30850.4 836.595   3
  -2  -2   7 33848.9 720.169   7
   2  -2  -6 29086.2 743.566   3
   2  -2  -5 5103.74 293.154   3
  -2  -2   5 3810.40 257.117   1
  -2  -2   4 140191. 1463.19   1
   2  -2  -4 145468. 1368.07   3
   2  -2  -3 194090. 1485.34   3
  -2  -2   3 198638. 1685.75   1
  -2  -2   1 67404.1 349.325   3
  -2  -2   0 16781.7 244.876   3
  -2  -2  -1 30686.7 398.673   3
  -2  -2  -2 152538. 1068.14   3
  -2  -2  -3 12397.2 358.188   3
  -2  -2  -4 19563.9 509.063   3
  -2  -2  -5 19303.9 561.793   3
  -2  -2  -6 11541.0 435.653  12
  -2  -2  -6 12630.1 435.849  10
  -2  -2  -6 11605.5 487.700   3
  -2  -2  -7 11470.7 436.642  10
  -2  -2  -7 10150.2 442.047  12
  -2  -2  -7 11286.8 529.683   3
  -2  -2  -8 2254.94 225.076  10
  -2  -2  -9 376.937 124.602  10
   2  -2  10 4166.21 294.290  11
   2  -2  11 2996.93 204.824  11
  -2  -2 -11 3395.14 213.865  17
  -2  -1  12 4849.05 242.202  11
  -2  -1  11 1889.26 200.134  11
  -2  -1  11 1264.62 156.081   7
  -2  -1  10 13349.7 486.614  11
  -2  -1  10 11149.7 450.397   7
  -2  -1   9 1626.73 195.944   7
   2  -1  -8 5575.87 373.877   3
  -2  -1   8 6575.73 340.341   7
  -2  -1   7 23759.0 567.149   7
   2  -1  -7 23229.9 677.875   3
   2  -1  -6 20709.6 570.463   3
  -2  -1   5 53920.1 787.050   1
   2  -1  -5 52741.5 808.758   3
  -2  -1   4 149995. 1293.94   1
   2  -1  -4 147206. 1202.51   3
  -2  -1   3 63077.8 794.942   1
   2  -1  -3 62025.8 710.261   3
  -2  -1   2 182197. 1321.23   1
  -2  -1   1 239605. 1440.97   1
  -2  -1   0 42621.3 301.217   3
  -2  -1   0 42707.9 583.712   1
  -2  -1  -1 122153. 920.242   1
  -2  -1  -1 123679. 722.152   3
  -2  -1  -2 7668.13 213.560   1
  -2  -1  -2 7738.24 231.980   3
  -2  -1  -3 11187.1 325.366   3
  -2  -1  -3 11285.6 204.158   1
  -2  -1  -4 72542.9 916.595   3
  -2  -1  -5 10305.8 400.510   3
  -2  -1  -6 13281.1 505.378   3
  -2  -1  -7 772.156 172.933   3
  -2  -1  -7 695.430 139.558  12
  -2  -1  -7 695.650 139.137  10
  -2  -1  -8 2781.80 287.666   3
  -2  -1  -8 2587.12 292.663   2
  -2  -1  -8 2105.80 215.971  12
  -2  -1  -8 2502.26 238.614  10
  -2  -1  -9 9728.65 428.668  10
  -2  -1 -10 1599.41 183.167  10
   2  -1  10 1275.05 183.017  11
   2  -1  11 1641.69 166.499  11
  -2   0  12 3047.05 207.482  11
  -2   0  11 8237.66 366.159  11
  -2   0  10 5540.18 330.647   7
  -2   0  10 6581.52 354.174  11
  -2   0   9 17590.2 542.314  11
  -2   0   9 15497.1 538.724   7
  -2   0   8 4119.24 276.199   7
  -2   0   8 4696.67 282.611  11
   2   0  -7 38006.0 811.666   3
  -2   0   7 36483.9 700.877   7
   2   0  -6 77060.9 1006.00   3
  -2   0   5 1101.97 114.321   1
   2   0  -5 1259.48 129.229   3
   2   0  -4 22339.1 406.516   3
  -2   0   4 24178.9 489.596   1
   2   0  -3 58123.2 417.368   5
   2   0  -3 54468.4 522.435   3
  -2   0   2 381.372 83.0664   1
   2   0  -2 280.038 49.0541   3
  -2   0   1 95566.4 558.612   2
  -2   0   1 104397. 783.163   1
  -2   0   0 63889.8 569.075   1
  -2   0   0 69746.7 514.469   2
  -2   0  -1 528263. 1666.96   2
  -2   0  -1 513511. 1495.70   1
  -2   0  -2 20451.4 364.372   3
  -2   0  -2 19242.5 240.090   1
  -2   0  -3 14979.5 376.033   3
  -2   0  -4 3531.11 221.054   3
  -2   0  -5 1935.59 195.831   3
  -2   0  -6 747.878 154.054   3
  -2   0  -7 1445.80 184.174  10
  -2   0  -7 1314.39 204.655   3
  -2   0  -7 1341.04 200.767   2
  -2   0  -8 19844.5 724.109   2
  -2   0  -8 18903.3 619.516  10
   2   0   9 54.3960 116.240  11
  -2   0  -9-22.7823 121.136  10
   2   0  10 4523.01 289.982  11
  -2   0 -10 4526.63 289.036  10
   2   0  11 165.046 104.545  11
  -2   0 -11 91.6288 79.2644  10
  -2   1  12 5235.26 256.375  11
  -2   1  11 2197.83 216.737  11
  -2   1  10 12285.8 494.832   7
  -2   1  10 13975.8 487.168  11
  -2   1   9 612.619 159.908  11
  -2   1   9 797.150 162.652   7
  -2   1   8 5496.92 301.497  11
  -2   1   8 5772.94 321.378   7
  -2   1   7 26021.8 594.726   7
  -2   1   7 26383.6 573.704  11
   2   1  -6 26498.0 578.785   3
   2   1  -5 56471.9 735.717   5
   2   1  -5 56767.3 731.897   3
   2   1  -4 142462. 795.178   2
   2   1  -4 141089. 1141.36   5
   2   1  -4 141796. 963.508   3
   2   1  -3 58737.7 325.939   2
   2   1  -3 59771.3 484.765   3
   2   1  -2 183003. 1363.69   4
  -2   1   2 187437. 1156.66   2
  -2   1   1 259815. 1290.06   2
  -2   1   1 263756. 1253.24   1
  -2   1   0 50895.6 591.597   2
  -2   1  -1 123169. 897.514   2
  -2   1  -2 6980.78 242.707   2
  -2   1  -3 15060.8 392.795   2
  -2   1  -4 65126.7 888.178   2
  -2   1  -5 8578.78 374.267   2
  -2   1  -6 12853.1 492.197   2
  -2   1  -7 585.593 150.187  10
  -2   1  -7 579.924 147.282   2
  -2   1  -7 352.006 123.494  14
   2   1   7 453.985 120.246  11
  -2   1  -8 1752.14 237.898   2
  -2   1  -8 1530.54 216.813  10
   2   1   9 8538.93 400.304  11
  -2   1  -9 9420.67 446.626  10
  -2   1 -10 1604.87 192.054  10
   2   1  10 1959.94 208.790  11
  -2   1 -11 1615.80 162.439  10
   2   1  11 2148.87 190.918  11
  -2   2  12 5149.31 247.747  11
  -2   2  11 14614.0 471.578  11
  -2   2  10 7301.19 369.925  11
  -2   2   9 4984.43 312.409  11
  -2   2   8 3699.07 297.740   7
  -2   2   8 4580.01 288.269  11
  -2   2   7 31099.4 689.667   7
  -2   2   7 31506.2 656.225  11
   2   2  -6 29887.1 691.432   5
   2   2  -5 3521.81 248.567   5
   2   2  -3 192247. 1760.38   4
  -2   2   2 3151.49 213.492   2
  -2   2   2 2861.00 92.2656   5
  -2   2   1 70073.1 835.330   2
  -2   2   1 66269.6 553.781   5
  -2   2   0 22552.1 379.321   5
  -2   2   0 23264.3 483.630   2
  -2   2  -1 28115.6 527.586   2
  -2   2  -1 28862.2 493.679   5
  -2   2  -2 151410. 1237.40   5
  -2   2  -2 152531. 1272.98   2
  -2   2  -3 14238.8 406.348   2
  -2   2  -3 13894.2 428.118   5
  -2   2  -4 23115.5 551.703   2
  -2   2  -5 18205.4 541.898   2
  -2   2  -6 11863.0 472.033  10
  -2   2  -6 11631.5 469.882   2
  -2   2  -7 9768.37 474.377   2
   2   2   7 10961.5 413.736  11
  -2   2  -7 9707.10 456.970  14
  -2   2  -7 10191.5 468.830  10
   2   2   8 1879.93 199.761  11
  -2   2  -8 2049.17 241.655  10
  -2   2  -9 462.816 161.330  10
   2   2   9 545.222 151.819  11
   2   2  10 3833.12 318.368  13
   2   2  10 4255.71 288.514  11
  -2   2 -10 4256.88 284.454  10
  -2   2 -11 3311.64 211.909  10
  -2   3  12 330.609 86.6446  11
  -2   3  11 10205.8 384.915  11
  -2   3  10 2180.93 222.489  11
  -2   3   9 4256.98 300.074  11
   2   3  -9 3779.26 278.683  10
  -2   3   8 14070.5 513.887  11
   2   3  -8 11507.8 500.936  10
  -2   3   7 13707.7 476.645  11
   2   3  -7 10294.4 485.318  10
  -2   3   6 21032.4 538.981  11
   2   3  -6 22815.8 726.689   5
   2   3  -5 156898. 1837.14   5
   2   3  -3 58449.7 1140.03   4
   2   3  -2 2595.96 293.868   4
  -2   3   2 1091.45 187.629   2
  -2   3   1 59137.3 954.402   2
   2   3  -1 60839.8 1117.27   4
  -2   3   0 2276.01 208.453   2
  -2   3   0 2285.19 173.163   5
  -2   3  -1 71669.4 927.116   5
  -2   3  -1 69754.0 925.293   2
  -2   3  -2 97341.8 1115.15   2
  -2   3  -2 102832. 1179.78   5
  -2   3  -3 68605.8 985.136   2
  -2   3  -3 73288.9 1067.69   5
  -2   3  -4 8614.25 382.100   2
  -2   3  -4 9043.22 404.876   5
  -2   3  -5 3380.43 257.523   2
  -2   3  -6 10890.3 479.853   2
  -2   3  -6 11022.1 473.547  14
  -2   3  -6 10733.0 467.574  10
   2   3   7 6490.88 349.579  11
  -2   3  -7 7034.60 402.882  10
   2   3   7 6105.04 418.177  13
  -2   3  -8 8597.70 450.546  10
   2   3   8 9595.44 441.140  11
   2   3   8 8877.71 509.638  13
  -2   3  -9 3214.03 282.890  10
   2   3   9 2859.69 257.929  11
   2   3   9 2647.87 287.680  13
  -2   3 -10 683.250 146.237  10
   2   3  10 820.890 167.507  13
  -2   3 -11 1148.95 125.523  10
  -2   4  11 860.524 134.103  11
  -2   4  10-28.4232 126.173  11
   2   4 -10 55.3311 78.4394  10
  -2   4   9 33326.3 786.767  11
   2   4  -9 28381.7 745.162  10
   2   4  -8 1704.13 235.186  10
  -2   4   8 1187.30 195.154  11
  -2   4   7 10333.4 456.897  11
   2   4  -7 12465.9 567.906  10
  -2   4   6 32888.9 775.301  11
   2   4  -6 29762.6 908.957   5
  -2   4   5 5598.78 311.787  11
   2   4  -5 4842.55 379.978   5
   2   4  -3 22778.2 815.940   4
   2   4  -2 38222.9 1055.00   4
  -2   4   2 36298.6 924.066   2
   2   4  -1 90877.4 1622.91   4
  -2   4   1 87855.6 1359.28   2
  -2   4   0 54742.6 998.830   2
  -2   4   0 54817.5 905.532   5
  -2   4  -1 3190.66 263.650   2
  -2   4  -1 3751.67 271.665   5
  -2   4  -2 54785.0 981.013   2
  -2   4  -2 55955.2 996.184   5
   2   4   3 3960.52 359.351   4
  -2   4  -3 4051.99 314.094   5
  -2   4  -3 4297.41 278.560   2
  -2   4  -4 9167.17 466.670   5
  -2   4  -4 9616.68 439.666   2
  -2   4  -4 9805.58 427.365  10
  -2   4  -4 9588.22 417.051  13
   2   4   5 20571.7 719.908  13
  -2   4  -5 19228.4 611.048  13
  -2   4  -5 19222.6 645.146   2
  -2   4  -5 18895.5 630.646  10
  -2   4  -5 18963.3 605.322  14
   2   4   6 561.206 197.762  13
  -2   4  -6 306.349 149.953  10
  -2   4  -6 293.998 126.801  14
  -2   4  -7 906.957 190.831  10
   2   4   7 690.929 204.124  13
   2   4   8 906.990 216.130  13
  -2   4  -8 1405.01 214.548  10
   2   4   9 538.270 171.209  13
  -2   4  -9 622.307 155.069  10
  -2   4 -10 7021.49 312.553  10
  -2   4 -11 491.696 75.8961  10
  -2   5  10 1339.07 157.638  11
   2   5 -10 1272.75 126.595  10
  -2   5   9 3100.30 261.911  11
   2   5  -9 2186.09 210.611  10
  -2   5   8 11964.0 507.713  11
   2   5  -8 12750.0 541.314  10
  -2   5   7 7834.33 438.940  11
   2   5  -7 8673.22 491.518  10
  -2   5   6 3125.36 302.888  11
   2   5  -5 430.420 175.361   5
  -2   5   5 1759.09 235.004  11
  -2   5   4 29751.4 786.260  11
   2   5  -4 28671.6 780.223  13
  -2   5   3 28984.9 802.205  13
  -2   5   3 28607.1 762.711  11
   2   5  -3 27674.1 998.081   4
   2   5  -3 30018.9 809.687  13
   2   5  -2 43657.4 1230.22   4
  -2   5   2 45503.3 969.914  11
  -2   5   1 4619.86 323.583  11
  -2   5   1 4717.21 307.191   5
   2   5  -1 4196.87 410.798   4
  -2   5   1 3885.11 359.344   2
  -2   5   0 5032.82 327.393   5
   2   5   0 5885.12 490.063   4
  -2   5   0 5047.61 381.287   2
   2   5   1 5959.18 403.523  13
  -2   5  -1 4364.64 325.212   5
  -2   5  -1 4327.17 332.681   2
  -2   5  -1 4609.19 315.115  13
   2   5   1 5859.44 483.619   4
   2   5   2 4801.22 373.839  13
  -2   5  -2 4864.02 334.166   2
  -2   5  -2 4625.64 338.278   5
   2   5   2 4616.55 428.977   4
  -2   5  -2 5209.59 330.144  13
   2   5   3 4694.64 380.718  13
  -2   5  -3 4265.81 317.344   2
   2   5   3 4215.76 416.310   4
  -2   5  -3 4373.55 306.075  13
  -2   5  -3 3997.60 332.887   5
  -2   5  -4 14405.3 589.861   2
  -2   5  -4 15214.7 625.113   5
  -2   5  -4 14938.8 565.119  10
  -2   5  -4 14782.6 552.215  13
   2   5   4 13236.3 700.510   4
   2   5   4 13607.5 642.685  13
  -2   5  -5 1875.22 234.407  13
  -2   5  -5 2159.83 248.250  10
  -2   5  -5 2385.76 247.851  14
  -2   5  -6 10317.2 479.415  14
  -2   5  -6 9889.76 485.520  10
   2   5   6 11143.1 596.360  13
  -2   5  -7 2527.56 268.025  10
   2   5   7 2652.35 313.509  13
  -2   5  -8 1992.68 218.101  10
   2   5   8 1582.50 236.899  13
  -2   5  -9 3362.27 237.113  10
   2   5   9 2738.43 248.943  13
  -2   5 -10 561.346 93.4052  10
  -2   6   9 6381.20 313.909  11
   2   6  -9 5568.62 268.819  10
  -2   6   8 5427.33 335.227  11
   2   6  -8 5436.84 329.247  10
  -2   6   7 3632.87 314.000  11
   2   6  -7 3920.92 327.830  10
  -2   6   6 2055.93 267.675  11
  -2   6   5 507.835 179.894  11
   2   6  -5 433.883 130.934  13
  -2   6   4 6245.27 399.602  13
  -2   6   4 5652.70 419.154  11
   2   6  -4 5860.61 376.539  13
  -2   6   3 1442.78 238.665  11
   2   6  -3 1041.24 206.813  13
  -2   6   3 1564.26 232.652  13
  -2   6   2 12366.5 574.535  11
   2   6  -2 9299.00 516.575  13
   2   6  -2 8879.00 624.976   4
  -2   6   2 11630.9 543.735  13
  -2   6   1 27496.2 847.547  11
   2   6  -1 25965.1 1040.69   4
   2   6  -1 26009.6 868.955  13
  -2   6   1 26341.6 787.548  13
   2   6   0 32654.3 970.280  13
  -2   6   0 29932.3 906.717  11
   2   6   0 32261.9 1158.42   4
  -2   6   0 31212.8 848.289  13
  -2   6   0 28659.2 956.301   2
  -2   6  -1 4001.92 333.124  13
   2   6   1 3687.34 425.418   4
  -2   6  -1 3725.24 349.561   2
  -2   6  -1 3661.63 317.275   5
   2   6   1 3852.49 372.934  13
   2   6   2 7858.06 602.594   4
  -2   6  -2 8166.90 495.012   2
   2   6   2 7622.77 524.382  13
  -2   6  -2 7781.70 468.351   5
  -2   6  -2 8286.76 449.350  13
  -2   6  -3 3587.27 328.889   2
  -2   6  -3 3695.84 334.201   5
   2   6   3 2578.75 338.505  13
   2   6   3 2534.51 367.133   4
  -2   6  -3 3856.31 310.587  13
   2   6   4 14394.9 684.196  13
  -2   6  -4 14640.4 565.538  13
  -2   6  -4 13480.1 558.427  10
  -2   6  -5 866.236 178.289  10
   2   6   5 776.366 233.827  13
  -2   6  -5 796.015 172.678  13
  -2   6  -5 965.259 169.800  14
  -2   6  -6 1882.91 203.450  14
  -2   6  -6 2098.64 237.072  10
   2   6   6 1655.59 265.113  13
   2   6   7 1088.42 208.819  13
  -2   6  -7 979.059 168.893  10
  -2   6  -8 4084.72 252.878  10
   2   6   8 3884.23 288.223  13
  -2   6  -9 2112.00 154.342  10
   2   7  -8 6767.16 290.495  10
  -2   7   8 5939.40 287.760  11
  -2   7   7 3031.77 253.864  11
   2   7  -7 2937.39 245.882  10
  -2   7   6 823.639 185.418  11
   2   7  -6 597.770 175.311  10
   2   7  -5 768.812 141.764  13
  -2   7   5 1172.04 223.510  11
   2   7  -4 826.652 161.847  13
  -2   7   4 713.895 152.194  13
  -2   7   4 973.645 220.930  11
  -2   7   3 1055.53 246.023  11
   2   7  -3 1809.46 243.163  13
  -2   7   3 1212.68 199.394  13
  -2   7   2 9977.16 563.935  11
   2   7  -2 9292.53 509.198  13
  -2   7   2 10067.7 498.710  13
   2   7  -1 9723.49 545.243  13
  -2   7   1 10331.7 510.403  13
  -2   7   0 10078.1 503.128  13
   2   7   0 10014.0 572.465  13
   2   7   1 8830.36 552.170  13
  -2   7  -1 8648.94 465.154  13
  -2   7  -2 633.465 177.789  13
   2   7   2 409.530 208.466  13
   2   7   3 198.018 184.654  13
  -2   7  -3 188.157 120.617  10
  -2   7  -3 120.644 134.577  13
   2   7   4 8748.70 523.085  13
  -2   7  -4 8786.40 417.294  10
  -2   7  -4 9016.75 443.641  13
   2   7   5 79.1392 155.201  13
  -2   7  -5 243.769 116.072  10
  -2   7  -5 334.005 116.666  14
   2   7   6 5758.60 364.892  13
  -2   7  -6 5825.68 308.746  10
  -2   7  -7 6187.42 275.146  10
   2   7   7 5469.46 308.962  13
  -2   7  -8 5992.00 223.472  10
   2   8  -7 625.021 93.7971  10
  -2   8   6 4942.68 275.088  11
   2   8  -6 4733.94 262.590  10
  -2   8   5 269.203 131.475  11
   2   8  -5 152.921 115.200  10
  -2   8   5 280.567 79.0810  15
   2   8  -4 4243.50 263.522  13
  -2   8   4 4783.71 263.933  13
  -2   8   3 1115.12 161.198  13
   2   8  -3 1557.20 190.526  13
   2   8  -2 1052.63 195.821  13
  -2   8   2 973.183 166.698  13
   2   8  -1 2083.39 259.347  13
  -2   8   1 2110.02 228.642  13
   2   8   0 13265.2 586.422  13
  -2   8   0 13304.3 523.690  13
   2   8   1 6562.75 434.434  13
  -2   8  -1 5837.68 347.359  13
  -2   8  -2 5973.79 341.059  13
   2   8   2 5542.24 396.351  13
  -2   8  -3 2005.33 181.619  10
  -2   8  -3 2103.44 212.940  13
   2   8   3 2112.19 254.311  13
  -2   8  -4 535.851 120.220  13
  -2   8  -4 553.969 109.565  10
   2   8   4 427.134 148.439  13
  -2   8  -4 478.792 106.267  14
   2   8   5 2230.30 217.921  13
  -2   8  -5 2213.74 164.626  10
  -2   8  -6 1622.13 120.909  10
   2   8   6 1004.06 131.369  13
  -2   9   4 1452.66 104.546  15
   2   9  -4 1121.23 129.192  10
  -2   9   3 6445.54 245.321  15
   2   9  -3 6262.80 250.906  13
   2   9  -2 5870.49 274.839  13
  -2   9   2 5137.65 233.249  13
  -2   9   2 5473.94 244.782  15
   2   9  -1 1674.14 172.158  13
  -2   9   1 1177.21 129.926  13
  -2   9   0 139.012 76.9069  13
   2   9   0 301.453 106.646  13
  -2   9  -1 281.776 84.8361  13
   2   9   1 339.620 112.613  13
  -2   9  -2 1828.88 120.451  15
   2   9   2 1937.93 185.851  13
  -2   9  -2 2173.02 164.999  13
  -2   9  -3 907.229 100.437  14
   2   9   3 1234.37 142.902  13
   2   9   4 1324.52 123.704  13
  -3  -8   6 349.988 70.5365   7
  -3  -8   3 138.271 95.3734   8
  -3  -8   2 20824.0 551.163   8
  -3  -8   1 3271.32 222.903   8
  -3  -8   0 5644.57 272.549   8
  -3  -7   7 2749.17 180.929   7
  -3  -7   5 1530.04 191.026   8
  -3  -7   4 1986.30 220.047   8
  -3  -7   3 1401.70 196.504   8
  -3  -7   2 2644.53 253.464   8
  -3  -7   1 8939.57 410.298   8
  -3  -7   0 13679.5 493.283   8
  -3  -7  -1 8400.08 368.810   8
  -3  -6   8 13351.4 407.349   7
  -3  -6   6 1869.21 215.191   8
  -3  -6   5 4681.22 326.500   8
  -3  -6   4 3691.74 298.949   8
  -3  -6   3 10197.1 460.104   8
  -3  -6   3 10802.5 666.751   1
   3  -6  -3 10313.8 620.717   3
   3  -6  -2 6455.82 499.925   3
  -3  -6   2 5811.11 350.811   8
  -3  -6   2 6163.76 496.957   1
  -3  -6   1 2625.73 252.603   8
  -3  -6   0 3040.81 259.472   8
  -3  -6  -1 2665.10 230.250   8
  -3  -5  10 4192.58 188.676  11
  -3  -5   9 22916.7 525.173   7
  -3  -5   8 2314.52 219.816   7
  -3  -5   7 5898.26 356.106   8
  -3  -5   6 9982.47 461.309   8
   3  -5  -5 1932.57 287.543   3
  -3  -5   5 2645.45 267.467   8
  -3  -5   5 2777.77 329.063   1
  -3  -5   4 4308.87 410.241   1
   3  -5  -4 4258.11 398.427   3
  -3  -5   4 3713.33 284.905   8
  -3  -5   3 13851.4 510.975   8
  -3  -5   3 13063.9 692.766   1
  -3  -5   2 11271.6 446.507   8
  -3  -5   2 10718.7 595.036   1
   3  -5  -2 11645.6 600.734   3
  -3  -5   1 12830.9 453.400   8
  -3  -5   0 2233.26 208.652   8
  -3  -5  -1 4585.61 264.688   8
  -3  -5  -2 13110.3 429.488   8
  -3  -5  -3 5422.17 322.529  17
  -3  -5  -4 15753.2 545.312  17
  -3  -5  -5 780.074 185.719  17
  -3  -5  -6 3325.14 283.985  17
  -3  -5  -7 6885.89 371.596  17
  -3  -5  -8 2226.65 217.448  17
  -3  -5  -9 1820.69 164.983  17
  -3  -4  11 6702.18 224.844  11
  -3  -4  10 2656.95 184.992   7
   3  -4 -10 3010.95 198.403  17
  -3  -4   9 6072.02 317.231   7
   3  -4  -9 5194.19 286.447  17
   3  -4  -8 564.973 127.010  17
  -3  -4   8 847.661 169.860   7
   3  -4  -7 15609.1 512.223  17
  -3  -4   7 16072.3 569.140   8
   3  -4  -6 8649.67 515.395   3
  -3  -4   6 9754.42 440.888   8
  -3  -4   5 40961.7 1124.67   1
   3  -4  -5 41519.5 1063.08   3
  -3  -4   4 2012.31 274.458   1
  -3  -4   4 1692.79 196.695   8
   3  -4  -4 2521.98 296.639   3
  -3  -4   3 29475.0 922.480   1
   3  -4  -3 38136.6 976.350   3
  -3  -4   2 9427.33 506.595   1
  -3  -4  -2 3438.53 208.793   3
  -3  -4  -3 15056.8 483.140   3
  -3  -4  -4 2786.64 242.620   3
  -3  -4  -4 2772.47 220.434  17
  -3  -4  -5 7826.48 420.648   3
  -3  -4  -5 8041.01 377.785  17
  -3  -4  -6 12062.4 475.509  17
  -3  -4  -6 11633.4 546.771   3
  -3  -4  -7 2606.16 248.807  17
  -3  -4  -8 16494.8 544.554  17
  -3  -4  -9 1677.17 183.771  17
  -3  -4 -10 1538.17 143.173  17
  -3  -3  11 265.951 93.8448  11
   3  -3 -11 102.030 73.8327  17
  -3  -3  11 96.5180 64.6813   7
  -3  -3  10 1597.74 173.748   7
  -3  -3  10 1877.29 193.402  11
  -3  -3   9 6765.89 349.006   7
  -3  -3   8 1509.77 201.699   7
  -3  -3   7 30135.3 762.885   7
   3  -3  -7 31231.1 912.246   3
   3  -3  -6 7549.53 425.435   3
  -3  -3   6 8841.85 390.124   8
   3  -3  -5 13933.8 561.900   3
  -3  -3   5 13545.0 593.777   1
  -3  -3   4 3957.39 325.479   1
   3  -3  -4 3402.73 290.188   3
   3  -3  -3 11109.8 493.634   3
  -3  -3   3 9304.73 469.537   1
  -3  -3   2 27095.6 772.079   1
  -3  -3  -1 56582.0 634.925   3
  -3  -3  -2 17518.1 422.712   3
  -3  -3  -3 22572.0 541.006   3
  -3  -3  -3 22295.1 614.116   1
  -3  -3  -4 33119.8 734.710   3
  -3  -3  -5 3267.05 260.061  12
  -3  -3  -5 2817.62 255.711   3
  -3  -3  -5 2716.82 211.795  17
  -3  -3  -6 8528.70 464.493   3
  -3  -3  -6 8547.99 424.563  12
  -3  -3  -7 2755.67 251.510  17
  -3  -3  -8 3719.84 286.297  17
  -3  -3  -9 941.639 160.058  17
   3  -3  10 8209.98 353.647  11
  -3  -3 -10 10762.1 370.882  17
  -3  -3 -11 1023.01 99.3957  17
   3  -2 -12 956.981 104.036  17
  -3  -2  12 1659.38 126.510  11
  -3  -2  11 6202.46 282.514   7
  -3  -2  11 8194.31 327.002  11
  -3  -2  10 767.990 143.446   7
  -3  -2  10 929.112 158.014  11
  -3  -2   9 2559.89 231.930   7
  -3  -2   8 1038.59 172.702   7
   3  -2  -8 973.408 185.558   3
  -3  -2   7 26052.6 660.902   7
   3  -2  -7 24474.9 746.498   3
  -3  -2   6 1974.98 217.614   1
   3  -2  -6 2181.62 221.318   3
   3  -2  -5 56912.8 1002.99   3
  -3  -2   5 56064.9 1061.15   1
   3  -2  -4 27033.1 656.909   3
  -3  -2   4 29847.3 737.253   1
  -3  -2   3 4094.08 293.070   1
   3  -2  -3 6225.71 311.633   3
  -3  -2   2 9561.57 410.425   1
  -3  -2   1 36375.7 754.418   1
  -3  -2   0 9130.68 165.855   3
  -3  -2   0 9867.03 397.133   1
  -3  -2  -1 6094.20 191.238   3
  -3  -2  -1 6039.30 304.013   1
  -3  -2  -2 15259.1 360.730   3
  -3  -2  -2 15616.5 454.750   1
  -3  -2  -3 6814.91 278.891   1
  -3  -2  -3 6293.88 273.708   3
  -3  -2  -4 22662.9 573.240   3
  -3  -2  -5 24582.9 684.352   3
  -3  -2  -6 29058.6 727.374  12
  -3  -2  -6 29673.6 690.065  10
  -3  -2  -6 28970.7 801.797   3
  -3  -2  -7 1781.67 213.513  10
  -3  -2  -7 1726.29 237.622   3
  -3  -2  -7 1497.11 203.591  12
  -3  -2  -8 20359.2 629.856  10
  -3  -2  -8 18576.4 622.001  12
  -3  -2  -9 5316.91 321.550  10
   3  -2  10 717.785 139.492  11
  -3  -2 -10 529.424 122.395  17
  -3  -2 -11 5965.18 229.057  17
  -3  -1  12 5647.18 241.747  11
  -3  -1  11 2858.04 218.431   7
  -3  -1  11 3904.70 245.910  11
  -3  -1  10 2756.30 237.648   7
  -3  -1  10 2955.52 240.780  11
  -3  -1   9 9000.29 394.317  11
  -3  -1   9 8527.32 391.895   7
  -3  -1   8 1072.58 165.026   7
   3  -1  -7 37526.3 849.518   3
  -3  -1   7 42040.0 768.486   7
   3  -1  -6 22795.5 602.512   3
  -3  -1   6 19428.0 565.357   1
  -3  -1   5 25473.8 621.530   1
   3  -1  -5 29960.2 611.388   3
   3  -1  -4 12090.2 361.975   3
  -3  -1   4 10586.3 395.122   1
   3  -1  -3 69115.0 804.919   3
  -3  -1   3 70823.2 972.050   1
  -3  -1   2 15182.9 437.845   1
  -3  -1   1 63677.2 828.492   1
  -3  -1   1 57228.6 409.971   2
  -3  -1   0 129996. 1127.48   1
  -3  -1   0 129794. 815.861   2
  -3  -1  -1 66650.2 772.355   1
  -3  -1  -1 68404.0 608.062   3
  -3  -1  -2 40136.2 549.478   1
  -3  -1  -2 42702.1 586.029   3
  -3  -1  -3 4295.57 231.018   3
  -3  -1  -3 4307.46 158.993   1
  -3  -1  -4 20648.9 535.234   3
  -3  -1  -5 523.359 134.523   3
  -3  -1  -6 9215.73 408.222  12
  -3  -1  -6 10296.3 409.936  10
  -3  -1  -6 9277.74 453.509   3
  -3  -1  -7 9735.94 452.432  12
  -3  -1  -7 10512.7 449.972  10
  -3  -1  -7 11045.3 530.270   3
  -3  -1  -7 10615.8 546.834   2
  -3  -1  -8 8143.46 410.237  10
  -3  -1  -8 6978.81 389.256  12
  -3  -1  -9 3726.18 275.354  12
   3  -1   9 4260.95 296.808  11
  -3  -1  -9 4134.48 295.020  10
   3  -1  10 9613.20 392.653  11
  -3  -1 -10 9341.75 391.755  10
  -3  -1 -11 848.497 105.142  17
  -3   0  12 259.158 96.7417  11
  -3   0  11 2354.51 205.004  11
  -3   0  11 1707.10 191.711   7
  -3   0  10 662.071 148.449  11
  -3   0  10 628.600 149.799   7
  -3   0   9 11664.4 457.519   7
  -3   0   9 12401.8 456.784  11
  -3   0   8 38281.6 776.828   7
  -3   0   8 39990.7 765.624  11
  -3   0   7 4910.74 264.647   7
  -3   0   7 5030.31 263.669  11
  -3   0   6 15417.1 464.348   1
   3   0  -6 17139.2 468.180   3
  -3   0   5 20374.3 532.420   1
   3   0  -5 21300.1 464.593   3
   3   0  -4 57112.1 644.996   3
  -3   0   4 61803.9 874.390   1
   3   0  -3 39658.4 467.657   3
  -3   0   3 43289.7 684.369   1
   3   0  -2 56651.1 507.068   3
  -3   0   2 55303.2 496.122   2
   3   0  -2 56988.4 601.653   4
  -3   0   1 263.964 89.3766   1
  -3   0   1 461.603 62.5347   2
  -3   0   0 38077.5 481.394   2
  -3   0   0 36637.5 552.253   1
  -3   0  -1 22965.6 395.897   1
  -3   0  -1 23838.8 424.172   2
  -3   0  -2 111055. 1038.41   2
  -3   0  -2 106410. 773.405   1
  -3   0  -3 2422.00 183.242   3
  -3   0  -3 2789.14 205.065   2
  -3   0  -4 386.613 117.494   3
  -3   0  -4 386.827 125.110   2
  -3   0  -5 5702.30 321.221   3
  -3   0  -5 5730.49 339.478   2
  -3   0  -6 13882.0 492.293  10
  -3   0  -6 13497.7 518.670  14
  -3   0  -6 12969.9 543.700   2
  -3   0  -7 585.113 141.614  10
  -3   0  -7 744.628 176.805   2
  -3   0  -8 14350.9 544.803  10
  -3   0  -8 12512.2 511.345  12
  -3   0  -9 14643.7 521.102  12
  -3   0  -9 16709.5 564.327  10
  -3   0 -10 987.471 161.697  10
  -3   0 -11-7.07041 69.7381  10
  -3   1  12 6366.65 269.881  11
  -3   1  11 3112.01 233.589  11
  -3   1  10 4001.20 278.589  11
  -3   1  10 3752.32 271.478   7
  -3   1   9 6178.61 346.975   7
  -3   1   9 6674.01 346.799  11
  -3   1   8 791.935 155.823   7
  -3   1   8 812.691 148.904  11
  -3   1   7 36387.8 686.742  11
  -3   1   7 35510.2 661.103  16
  -3   1   7 36081.1 691.898   7
  -3   1   3 69364.3 812.100   1
   3   1  -3 71859.6 942.904   4
  -3   1   2 17141.7 381.314   1
  -3   1   2 17151.5 376.069   2
   3   1  -2 16819.9 464.741   4
  -3   1   1 68271.1 720.679   2
  -3   1   1 69537.3 721.969   1
  -3   1   0 136178. 1054.61   2
  -3   1   0 126771. 970.558   1
  -3   1  -1 69009.0 776.137   2
  -3   1  -2 37218.1 626.170   2
  -3   1  -3 5571.61 279.767   2
  -3   1  -4 20204.6 543.651   2
  -3   1  -5 172.836 107.141   2
  -3   1  -6 9281.62 454.636   2
  -3   1  -6 9553.18 416.230  10
  -3   1  -6 9312.71 441.765  14
  -3   1  -7 9626.08 449.106  10
  -3   1  -7 9380.71 487.109   2
  -3   1  -7 8356.01 447.066  14
  -3   1  -8 8415.56 436.255  10
  -3   1  -9 3454.72 264.156  12
  -3   1  -9 3859.13 299.586  10
  -3   1 -10 9406.07 399.928  10
  -3   1 -11 1137.33 130.449  10
   3   1  11 106.178 66.9550  13
  -3   2  12 1412.71 136.804  11
  -3   2  11 6805.47 320.248  11
  -3   2  10 731.617 160.739  11
  -3   2   9 2355.41 233.037  11
  -3   2   9 1873.58 218.401   7
  -3   2   8 844.438 162.661  11
  -3   2   8 712.700 157.756   7
  -3   2   7 26860.6 632.424   7
  -3   2   7 27404.4 627.766  11
  -3   2   6 3245.29 208.021  11
  -3   2   6 3198.86 213.395   7
   3   2  -5 54921.3 951.276   5
   3   2  -4 29531.6 761.838   4
   3   2  -3 2233.90 256.996   4
  -3   2   2 9005.39 344.812   2
   3   2  -2 8588.13 422.136   4
  -3   2   1 40323.4 684.582   2
   3   2  -1 34462.0 787.286   4
  -3   2   0 8673.30 335.733   2
  -3   2  -1 5999.23 279.066   2
  -3   2  -2 18233.5 489.209   2
  -3   2  -3 4717.15 273.044   2
  -3   2  -4 20692.0 577.720   2
  -3   2  -5 22688.5 649.751   2
  -3   2  -6 26882.1 759.704  14
  -3   2  -6 26410.9 694.689  10
  -3   2  -6 26480.9 759.337   2
  -3   2  -7 1350.66 207.110  10
  -3   2  -7 1352.24 209.807  14
  -3   2  -7 1656.14 228.611   2
  -3   2  -8 21420.4 678.868  10
  -3   2  -9 5922.71 367.014  10
   3   2  10 477.940 160.025  13
  -3   2 -10 734.031 142.811  10
  -3   2 -11 5554.51 248.092  10
  -3   3  11-0.31090 107.044  11
  -3   3  10 2333.25 224.723  11
  -3   3   9 7872.27 392.559  11
  -3   3   8 1621.90 209.078  11
  -3   3   7 30492.2 707.947  11
  -3   3   6 8626.05 367.746  11
  -3   3   6 8483.21 359.692   7
   3   3  -5 12473.8 547.917   5
   3   3  -4 3071.81 312.468   4
   3   3  -3 10485.3 546.150   4
  -3   3   2 29972.6 744.760   2
   3   3  -2 29614.9 892.853   4
  -3   3   1 9441.37 404.829   2
  -3   3   1 9502.35 256.480   5
   3   3   0 73986.4 1328.83   4
  -3   3   0 74084.4 1067.19   2
  -3   3   0 72816.5 807.012   5
  -3   3  -1 52826.3 886.075   2
  -3   3  -1 52463.0 764.876   5
  -3   3  -2 18045.2 523.280   2
  -3   3  -2 17991.2 497.417   5
  -3   3  -3 21267.0 592.929   2
  -3   3  -4 33721.7 782.637   2
  -3   3  -5 3005.88 251.632  10
  -3   3  -5 3057.65 262.720   2
  -3   3  -5 3345.24 271.462  14
  -3   3  -6 7934.77 410.319  10
  -3   3  -6 8683.49 454.383  14
  -3   3  -6 8047.27 441.480   2
  -3   3  -7 4199.86 347.848   2
  -3   3  -7 3722.83 321.087  14
  -3   3  -7 3688.41 298.135  10
   3   3   8 3307.15 348.761  13
  -3   3  -8 4214.57 318.668  10
  -3   3  -8 3789.19 301.130  14
   3   3   9 959.859 218.155  13
  -3   3  -9 726.629 167.229  10
   3   3  10 9295.60 450.210  13
  -3   3 -10 10918.0 392.197  10
  -3   3 -11 1203.87 113.469  10
  -3   4  11 6281.62 278.158  11
  -3   4  10 3643.36 257.067  11
  -3   4   9 5389.54 339.757  11
  -3   4   8 231.357 135.597  11
   3   4  -8 477.512 147.736  10
  -3   4   7 16339.5 566.439  11
   3   4  -7 15729.0 623.251  10
  -3   4   6 6792.49 371.174  11
   3   4  -6 9076.48 518.213   5
  -3   4   5 38065.1 738.787  15
  -3   4   5 36847.9 820.325  11
   3   4  -5 36155.1 1044.45   5
   3   4  -4 1858.97 289.618   4
  -3   4   4 2520.01 230.064  11
   3   4  -3 28781.9 985.496   4
   3   4  -2 11909.8 660.156   4
  -3   4   2 10666.3 516.378   2
  -3   4   1 24817.6 721.270   2
   3   4  -1 26300.5 945.445   4
  -3   4   0 13331.1 512.644   2
  -3   4   0 13403.0 420.094   5
   3   4   0 12178.2 648.047   4
  -3   4  -1 7052.59 383.895   2
  -3   4  -1 7344.83 342.539   5
   3   4   1 7279.38 509.917   4
  -3   4  -2 2920.11 242.711   2
   3   4   2 3275.82 359.946   4
  -3   4  -2 3134.45 250.949   5
  -3   4  -3 17225.9 594.066   2
  -3   4  -3 17679.4 609.743   5
  -3   4  -3 17338.7 538.407  13
   3   4   3 16087.0 625.509  13
   3   4   4 2335.70 278.479  13
  -3   4  -4 1788.29 217.643   2
  -3   4  -4 1663.68 198.720  13
  -3   4  -4 1714.23 198.283  10
  -3   4  -5 6893.08 406.855   2
  -3   4  -5 6709.23 391.032  14
  -3   4  -5 6528.87 374.979  10
   3   4   5 7713.68 496.199  13
  -3   4  -6 12207.0 553.541   2
  -3   4  -6 12295.5 522.084  10
  -3   4  -6 12212.1 543.995  14
   3   4   6 12467.2 628.672  13
   3   4   7 2372.81 308.961  13
  -3   4  -7 2394.07 250.451  10
  -3   4  -7 2535.87 264.374  14
   3   4   8 15680.5 674.869  13
  -3   4  -8 17423.9 584.311  10
   3   4   9 1335.20 221.344  13
  -3   4  -9 1334.48 179.022  10
   3   4  10 1192.73 171.201  13
  -3   4 -10 1151.03 132.024  10
  -3   5  10 3666.72 237.825  11
  -3   5   9 26035.0 667.115  11
   3   5  -9 22916.1 576.455  10
  -3   5   8 1894.59 240.494  11
   3   5  -8 1943.62 225.426  10
  -3   5   7 7041.55 411.378  11
   3   5  -7 6559.36 428.747  10
  -3   5   6 6374.54 386.452  11
  -3   5   5 1540.31 222.876  11
   3   5  -5 2059.64 295.470   5
  -3   5   4 3158.60 289.252  11
  -3   5   3 13931.9 561.413  11
   3   5  -3 13802.5 754.333   4
  -3   5   2 10168.1 475.313  11
   3   5  -2 10382.7 664.766   4
   3   5  -2 10359.7 515.184  13
  -3   5   1 10672.0 494.520  11
   3   5  -1 13405.5 602.573  13
   3   5  -1 13775.5 779.200   4
  -3   5   1 10096.8 554.349   2
  -3   5   1 11294.0 471.584  13
   3   5   0 2227.80 279.306  13
  -3   5   0 1278.95 207.905  11
   3   5   0 2228.59 364.145   4
  -3   5   0 1517.70 226.302   2
  -3   5   0 1623.54 187.083   5
  -3   5   0 1662.91 204.537  13
   3   5   1 5477.68 420.186  13
  -3   5  -1 5352.30 365.721   2
  -3   5  -1 5503.22 333.177  13
  -3   5  -1 5607.50 338.539   5
   3   5   1 5370.26 503.355   4
   3   5   2 11398.7 701.650   4
  -3   5  -2 10831.5 501.646   2
   3   5   2 12059.9 603.250  13
  -3   5  -2 11468.6 502.992   5
  -3   5  -2 12181.1 485.503  13
  -3   5  -3 4219.85 333.460   2
  -3   5  -3 4593.42 334.958   5
  -3   5  -3 4208.87 290.600  10
  -3   5  -3 4529.71 312.749  13
   3   5   3 4812.88 477.371   4
  -3   5  -4 14537.2 563.910  13
  -3   5  -4 14634.0 601.762   2
  -3   5  -4 14279.8 547.504  10
   3   5   4 14163.6 772.777   4
   3   5   4 14773.2 699.739  13
  -3   5  -5 1419.63 199.948  10
  -3   5  -5 1498.04 204.803  14
   3   5   5 820.196 245.335  13
   3   5   6 3321.58 362.405  13
  -3   5  -6 2954.09 264.737  10
  -3   5  -6 2961.31 278.542  14
  -3   5  -7 6293.16 359.799  10
  -3   5  -7 6241.00 367.424  14
   3   5   7 5751.81 437.141  13
   3   5   8 1629.08 251.944  13
  -3   5  -8 1786.67 195.804  10
  -3   5  -9 1502.78 152.326  10
   3   5   9 1366.66 189.805  13
  -3   5 -10 2598.32 140.895  10
   3   6  -9 1286.93 122.287  10
  -3   6   9 1081.47 149.065  11
  -3   6   8 11287.1 454.581  11
   3   6  -8 12105.1 459.995  10
  -3   6   7 3725.90 307.815  11
   3   6  -7 3486.36 302.306  10
  -3   6   6 2192.94 273.431  11
  -3   6   6 2047.55 191.366  15
  -3   6   5 5687.81 397.181  11
  -3   6   5 5339.26 318.972  15
  -3   6   4 2777.73 297.525  11
   3   6  -3 10179.3 699.092   4
  -3   6   3 8566.46 498.970  11
   3   6  -3 9763.72 512.033  13
  -3   6   2 4747.84 376.406  11
   3   6  -2 4894.71 497.609   4
  -3   6   2 4804.66 337.275  13
   3   6  -2 5329.58 402.604  13
   3   6  -1 2562.71 310.472  13
  -3   6   1 2666.27 299.461  11
   3   6  -1 2921.25 409.760   4
  -3   6   1 2719.93 271.709  13
   3   6   0 3222.59 430.350   4
  -3   6   0 2808.13 312.577   2
   3   6   0 2571.19 320.834  13
  -3   6   0 2990.17 280.751  13
   3   6   1 2039.45 367.830   4
  -3   6  -1 1933.02 262.546   2
   3   6   1 2023.98 308.879  13
  -3   6  -1 1959.74 232.417  13
   3   6   2 6425.11 497.100  13
  -3   6  -2 6335.76 430.591   2
  -3   6  -2 5901.71 386.492   5
   3   6   2 6289.85 581.808   4
  -3   6  -2 6642.01 386.837  13
  -3   6  -3 2176.28 219.670  10
  -3   6  -3 2549.91 254.753  13
   3   6   3 2386.06 351.273  13
   3   6   4 5271.90 468.380  13
  -3   6  -4 6128.86 356.223  10
  -3   6  -4 6294.97 382.231  13
  -3   6  -5 8671.66 417.761  10
  -3   6  -5 8856.23 441.019  14
   3   6   6 9602.22 554.957  13
  -3   6  -6 8417.22 398.632  10
  -3   6  -6 9223.74 430.281  14
   3   6   7 335.939 169.377  13
  -3   6  -7 256.604 111.009  10
  -3   6  -8 2076.58 163.792  10
   3   6   8 2127.96 220.910  13
  -3   6  -9 2115.08 128.481  10
  -3   7   8 508.499 113.135  11
   3   7  -8 338.240 82.3123  10
  -3   7   7 1863.96 203.341  11
   3   7  -7 2510.75 220.509  10
  -3   7   6 1227.35 196.752  11
   3   7  -6 1134.79 195.075  10
  -3   7   6 1139.57 127.425  15
  -3   7   5 1127.02 152.343  15
  -3   7   5 1205.61 220.746  11
  -3   7   4 1863.47 271.061  11
  -3   7   3 2178.71 288.578  11
  -3   7   3 2217.40 224.205  13
  -3   7   2 1914.90 284.846  11
  -3   7   2 2096.00 236.582  13
   3   7  -2 2196.96 275.665  13
  -3   7   1 8223.51 438.211  13
   3   7  -1 9016.21 527.558  13
   3   7   0 13946.8 665.522  13
  -3   7   0 12970.1 541.644  13
   3   7   1 7734.83 519.508  13
  -3   7  -1 7604.71 418.844  13
   3   7   2 3654.43 378.044  13
  -3   7  -2 4087.54 308.871  13
   3   7   3 2419.02 326.112  13
  -3   7  -3 1866.47 220.347  13
   3   7   4 4264.66 397.082  13
  -3   7  -4 3690.94 250.351  10
  -3   7  -4 3702.43 281.440  14
  -3   7  -4 4285.96 303.940  13
   3   7   5 3236.62 326.858  13
  -3   7  -5 3375.03 251.815  14
  -3   7  -5 3672.68 239.416  10
   3   7   6 190.497 137.645  13
  -3   7  -6 212.868 88.2671  10
  -3   7  -6 259.983 90.6883  14
   3   7   7 8287.31 366.185  13
  -3   7  -7 8083.58 272.440  10
   3   8  -6 215.441 92.5340  10
  -3   8   5 1794.82 141.368  15
   3   8  -5 2018.82 210.144  10
  -3   8   4 355.532 98.4107  15
   3   8  -3 70.2044 92.7654  13
  -3   8   3 109.381 106.327  15
   3   8  -2 18530.9 614.599  13
  -3   8   2 20444.7 557.505  13
   3   8  -1 2927.60 278.922  13
  -3   8   1 3362.14 247.732  13
  -3   8   0 3371.60 259.499  13
   3   8   0 4788.45 354.288  13
  -3   8  -1 1764.40 195.379  13
   3   8   1 2327.79 278.547  13
   3   8   2 1103.96 212.894  13
  -3   8  -2 847.847 118.624  15
  -3   8  -2 1152.86 163.727  13
   3   8   3 6578.68 399.273  13
  -3   8  -3 6162.64 318.431  13
   3   8   4 575.417 151.789  13
  -3   8  -4 738.900 117.430  14
   3   8   5 1961.00 197.083  13
  -3   8  -5 1691.35 140.040  14
   3   8   6 8664.89 315.789  13
   3   9  -4 3285.16 189.051  10
  -3   9   3 532.674 79.6861  15
  -3   9   2-10.4727 62.3886  15
   3   9  -2 31.3268 61.5770  13
  -3   9   1 5437.29 231.082  15
  -3   9   1 5195.25 213.966  13
   3   9  -1 5691.75 265.292  13
  -3   9   0 4359.75 208.919  13
  -3   9   0 4381.85 204.276  15
   3   9   0 3879.17 240.625  13
  -3   9  -1 1951.53 127.335  15
  -3   9  -1 1879.06 143.489  13
   3   9   1 1869.60 175.828  13
  -3   9  -2 4470.64 212.616  14
   3   9   2 4180.42 241.046  13
   3   9   3 1774.42 152.847  13
  -4  -8   6 61.2030 50.8130   7
  -4  -8   4 2095.66 174.637   8
  -4  -8   3 371.379 106.285   8
  -4  -8   2 5127.08 270.966   8
  -4  -8   1 4044.57 236.786   8
  -4  -8   0 118.741 77.5131   8
  -4  -7   7 223.583 79.2987   7
  -4  -7   5 583.548 133.690   8
  -4  -7   4 1971.91 212.882   8
  -4  -7   3 8389.79 403.173   8
  -4  -7   2 6910.81 367.350   8
  -4  -7   1 9268.95 415.063   8
  -4  -7   0 4877.79 300.963   8
  -4  -7  -1 932.686 146.894   8
  -4  -6   9 725.708 81.8002   7
  -4  -6   8 775.338 118.219   7
  -4  -6   6 2060.15 210.304   8
  -4  -6   5 7449.73 395.316   8
  -4  -6   4 5739.17 357.273   8
  -4  -6   3 1677.03 215.992   8
  -4  -6   2 12523.1 515.372   8
  -4  -6   1 13236.8 517.656   8
  -4  -6   0 2676.06 251.576   8
  -4  -6  -1 18699.5 573.635   8
  -4  -6  -2 7611.43 355.643   8
  -4  -5  10 85.2180 52.9027   7
  -4  -5   9 2504.82 186.055   7
  -4  -5   8 2335.27 211.366   7
  -4  -5   7 133.243 105.669   8
  -4  -5   6 2174.60 227.899   8
  -4  -5   5 15850.7 573.637   8
   4  -5  -4 3879.56 395.504   3
  -4  -5   4 3279.94 365.624   1
  -4  -5   4 2999.83 271.716   8
  -4  -5   3 59220.6 1469.85   1
  -4  -5   3 58032.1 1053.15   8
  -4  -5   2 5738.31 339.627   8
  -4  -5   2 6072.12 487.645   1
  -4  -5   1 16807.9 778.242   1
  -4  -5   1 16473.6 528.784   8
  -4  -5   0 7656.85 366.569   8
  -4  -5   0 8033.61 542.333   1
  -4  -5  -1 208.663 167.401   1
  -4  -5  -1 198.935 112.935   8
  -4  -5  -2 4148.93 397.871   1
  -4  -5  -2 3897.15 266.215   8
  -4  -5  -3 6910.42 343.661   8
  -4  -5  -4 6879.65 350.175  17
  -4  -5  -5 13417.1 487.003  17
  -4  -5  -6 21552.7 608.498  17
  -4  -5  -7 2255.83 209.306  17
  -4  -5  -8 2421.09 187.675  17
  -4  -4  10 1059.50 129.722   7
  -4  -4  10 1108.51 107.654  11
  -4  -4   9 3676.50 249.436   7
  -4  -4   8 2261.79 230.704   7
  -4  -4   7 10287.3 437.931   8
  -4  -4   6 2009.66 219.755   8
   4  -4  -6 2477.23 306.387   3
   4  -4  -5 25805.8 880.692   3
  -4  -4   5 26082.9 931.914   1
  -4  -4   5 23097.8 654.657   8
  -4  -4   4 11894.4 629.776   1
  -4  -4   4 10942.2 451.447   8
   4  -4  -3 16342.3 700.593   3
  -4  -4   3 17735.5 757.668   1
  -4  -4   3 15761.6 505.658   8
  -4  -4   2 13613.4 651.776   1
  -4  -4   2 13027.6 437.309   8
  -4  -4   1 18377.1 743.122   1
  -4  -4   0 3674.11 352.379   1
  -4  -4  -1 44717.5 1138.23   1
  -4  -4  -2 16746.8 678.781   1
  -4  -4  -2 16824.5 463.190  17
  -4  -4  -2 16398.8 468.434   8
  -4  -4  -3 12475.4 417.206  17
  -4  -4  -3 12230.7 415.286   8
  -4  -4  -4 15954.6 494.107  17
  -4  -4  -5 11148.2 422.713  17
  -4  -4  -6 9833.48 410.897  17
  -4  -4  -7 9492.08 408.185  17
  -4  -4  -8 2250.42 203.798  17
  -4  -4  -9 825.439 123.217  17
  -4  -3  11 2118.56 151.972   7
  -4  -3  11 2330.64 140.792  11
  -4  -3  10 986.718 142.182   7
  -4  -3  10 1120.83 130.916  11
  -4  -3   9 1559.23 192.188   7
  -4  -3   8 201.675 131.605   7
  -4  -3   7 5533.44 342.547   7
   4  -3  -7 5258.41 394.071   3
   4  -3  -6 14383.3 611.072   3
  -4  -3   6 13547.1 617.859   1
  -4  -3   6 12278.4 455.626   8
   4  -3  -5 5499.04 378.818   3
  -4  -3   5 6091.90 437.354   1
  -4  -3   5 5323.84 303.585   8
   4  -3  -4 31549.6 862.897   3
  -4  -3   4 29921.0 888.364   1
   4  -3  -3 10447.0 494.335   3
  -4  -3   3 10360.7 519.758   1
  -4  -3   2 9155.14 489.550   1
  -4  -3   1 50785.6 1092.21   1
  -4  -3   0 15426.7 599.962   1
  -4  -3  -1 18232.3 640.368   1
  -4  -3  -2 32627.0 824.653   1
  -4  -3  -3 104464. 1190.42   3
  -4  -3  -4 8693.33 395.675   3
  -4  -3  -4 7589.60 308.731  17
  -4  -3  -4 8684.83 393.816  12
  -4  -3  -4 7961.10 334.220   8
  -4  -3  -5 3372.30 279.707  12
  -4  -3  -5 3076.87 271.453   3
  -4  -3  -5 2526.41 205.475  17
  -4  -3  -6 28250.2 827.795   3
  -4  -3  -6 25788.2 638.250  17
  -4  -3  -7 526.187 135.548  17
  -4  -3  -8 11118.3 417.552  17
  -4  -3  -9 7035.15 307.046  17
  -4  -3 -10 3610.66 179.417  17
  -4  -2  11 55.9233 75.7553   7
  -4  -2  11 148.780 79.1860  11
  -4  -2  10 3742.72 236.873  11
  -4  -2  10 3507.63 253.905   7
  -4  -2   9 4723.96 303.420   7
  -4  -2   9 4786.89 269.505  11
  -4  -2   8 2509.58 237.689   7
  -4  -2   7 4617.62 300.010   7
   4  -2  -6 2117.04 223.718   3
  -4  -2   6 3102.91 284.768   1
  -4  -2   5 7894.79 434.564   1
   4  -2  -5 8337.79 413.958   3
   4  -2  -4 9130.72 411.943   3
  -4  -2   4 10324.9 487.896   1
   4  -2  -3 9553.27 404.363   3
  -4  -2   3 8534.76 428.945   1
  -4  -2   2 29720.8 764.532   1
  -4  -2   1 59156.7 1021.64   1
  -4  -2   0 26595.4 679.464   1
  -4  -2  -1 82832.3 1136.93   1
  -4  -2  -1 81651.1 716.833   3
  -4  -2  -2 94013.5 1137.66   1
  -4  -2  -2 92871.8 936.038   3
  -4  -2  -3 49947.6 805.007   3
  -4  -2  -4 104584. 1312.78   3
  -4  -2  -5 6241.30 348.025  12
  -4  -2  -5 6267.75 325.399  10
  -4  -2  -5 5837.76 354.066   3
  -4  -2  -6 10983.1 488.388  12
  -4  -2  -6 11525.6 466.979  10
  -4  -2  -6 10982.7 518.328   3
  -4  -2  -7 6973.93 409.347  12
  -4  -2  -7 7763.26 404.459  10
  -4  -2  -8 2186.88 236.468  10
  -4  -2  -8 2200.17 244.188  12
  -4  -2  -8 1947.73 195.190  17
  -4  -2  -9 4869.59 265.335  17
  -4  -2 -10 8231.57 280.613  17
  -4  -1  12 2586.18 146.870  11
  -4  -1  11 2096.52 182.578   7
  -4  -1  11 2370.01 176.712  11
  -4  -1  10 1201.66 155.753  11
  -4  -1  10 1128.08 167.005   7
  -4  -1   9 1593.24 177.032  11
  -4  -1   9 1476.61 188.728   7
  -4  -1   8 5472.53 313.025   7
  -4  -1   8 5629.18 294.518  11
  -4  -1   8 5180.47 281.775  16
  -4  -1   7 1305.76 169.142   7
  -4  -1   6 12132.2 398.238   7
  -4  -1   6 10588.9 474.399   1
   4  -1  -5 13525.2 423.002   3
  -4  -1   5 11015.0 467.422   1
  -4  -1   4 11731.9 455.174   1
   4  -1  -4 11418.2 368.268   3
   4  -1  -3 83139.6 952.698   3
  -4  -1   3 79696.0 1123.00   1
  -4  -1   2 10728.4 423.084   1
  -4  -1   1 120231. 766.181   2
  -4  -1   1 136479. 1401.61   1
  -4  -1   0 138138. 987.196   2
  -4  -1   0 146635. 1391.32   1
  -4  -1  -1 89639.8 1028.24   1
  -4  -1  -1 93108.4 936.890   2
  -4  -1  -2 38394.2 606.495   1
  -4  -1  -3 10385.2 366.246   3
  -4  -1  -4 40438.3 799.709   3
  -4  -1  -5 23173.0 581.396  10
  -4  -1  -5 23017.4 672.353   3
  -4  -1  -5 23496.5 732.002   2
  -4  -1  -6 13466.3 528.368  12
  -4  -1  -6 13981.6 502.999  10
  -4  -1  -6 14342.4 632.597   2
  -4  -1  -7 2810.39 277.617  12
  -4  -1  -7 2961.23 265.609  10
  -4  -1  -7 3031.68 320.239   2
  -4  -1  -8 30778.6 803.330  12
  -4  -1  -8 33058.6 798.750  10
  -4  -1  -9 357.301 142.783  12
  -4  -1  -9 366.752 147.096  10
  -4   0  12 3325.45 180.634  11
  -4   0  11 634.530 122.817   7
  -4   0  11 733.725 128.745  11
  -4   0  10 11185.3 409.413  11
  -4   0  10 10743.3 425.689   7
  -4   0   9 5685.44 327.848   7
  -4   0   9 6481.85 325.544  11
  -4   0   8 12700.1 466.220   7
  -4   0   8 13164.7 443.641  11
  -4   0   8 12336.7 415.085  16
  -4   0   7 1866.83 175.927  11
  -4   0   7 1916.39 186.100   7
  -4   0   7 1564.63 164.588  16
  -4   0   6 3691.69 262.163   1
  -4   0   6 4615.14 239.322   7
  -4   0   5 22932.6 615.191   1
  -4   0   4 20794.2 579.885   1
   4   0  -3 726.992 75.3496   3
  -4   0   3 498.774 124.577   1
   4   0  -2 25612.6 515.315   4
   4   0  -2 23836.7 365.992   3
  -4   0   2 26721.2 591.882   1
  -4   0   2 23367.2 366.283   2
  -4   0   1 937.034 139.509   1
  -4   0   1 1033.09 99.6849   2
  -4   0   0 1801.71 157.857   1
  -4   0   0 1974.55 142.294   2
  -4   0  -1 414500. 1986.70   1
  -4   0  -1 423602. 1991.24   2
  -4   0  -2 38759.3 559.268   1
  -4   0  -2 39504.2 683.569   2
  -4   0  -3 38673.8 751.259   2
  -4   0  -4 1620.35 195.484   2
  -4   0  -5 798.454 162.673  14
  -4   0  -5 806.162 130.377  10
  -4   0  -5 842.925 167.507   2
  -4   0  -6 93.7793 103.953  10
  -4   0  -6 423.508 146.147   2
  -4   0  -7 7950.51 411.246  10
  -4   0  -7 7906.80 483.534   2
  -4   0  -8 7420.14 414.513  12
  -4   0  -8 7877.51 409.089  10
  -4   0  -9 4494.78 306.412  12
  -4   0  -9 4840.63 322.570  10
  -4   0 -10 7541.19 338.333  10
   4   0  11 1437.86 174.384  13
  -4   1  12 2737.09 171.009  11
  -4   1  11 1686.17 173.893  11
  -4   1  10 836.703 155.046   7
  -4   1  10 1104.40 166.301  11
  -4   1   9 788.447 161.052   7
  -4   1   9 751.383 152.118  11
  -4   1   8 4999.26 306.749   7
  -4   1   8 5278.35 294.788  11
  -4   1   8 5176.22 287.007  16
  -4   1   7 650.867 128.306  16
  -4   1   7 530.991 125.211   7
  -4   1   7 584.008 125.405  11
  -4   1   6 11984.5 375.804   7
  -4   1   6 12067.3 370.629  16
  -4   1   4 12008.7 406.865   1
  -4   1   3 82976.2 983.975   1
   4   1  -3 90202.2 1231.17   4
  -4   1   2 12032.8 346.248   2
  -4   1   2 11321.1 354.801   1
   4   1  -2 11677.2 449.233   4
  -4   1   1 136297. 1141.15   2
  -4   1   1 135385. 1141.90   1
  -4   1   0 149051. 1251.76   2
  -4   1   0 135426. 1119.29   1
  -4   1  -1 89675.4 1021.56   2
  -4   1  -2 39159.8 702.289   2
  -4   1  -3 8418.60 372.268   2
  -4   1  -4 37729.1 832.421   2
  -4   1  -5 19825.1 558.363  10
  -4   1  -5 20384.1 675.134   2
  -4   1  -5 20445.8 650.600  14
  -4   1  -6 13463.3 595.501   2
  -4   1  -6 12804.3 561.217  14
  -4   1  -6 12906.3 491.265  10
  -4   1  -7 1565.82 233.205  14
  -4   1  -7 2086.26 240.155  10
  -4   1  -7 2011.24 258.041   2
  -4   1  -8 30516.9 784.181  10
  -4   1  -9 540.799 138.890  12
  -4   1  -9 658.240 163.287  10
  -4   1 -10 605.232 130.754  10
   4   1  11 378.795 124.246  13
  -4   1 -11 320.702 80.3578  10
  -4   2  12 627.000 91.8069  11
  -4   2  11-14.7051 89.1146  11
  -4   2  10 3710.23 260.482  11
  -4   2   9 3815.58 285.485   7
  -4   2   9 4288.94 288.367  11
  -4   2   8 2532.35 227.482   7
  -4   2   8 2727.10 237.935  11
  -4   2   7 3735.39 259.120   7
  -4   2   7 4399.23 273.430  11
  -4   2   6 2916.30 210.253  11
  -4   2   6 2680.78 210.964  16
  -4   2   6 2626.43 202.806   7
   4   2  -4 8394.97 440.564   4
   4   2  -3 8935.75 498.150   4
  -4   2   3 8640.11 374.960   2
  -4   2   2 32888.7 674.142   2
   4   2  -2 30530.2 867.523   4
   4   2  -1 60997.9 1185.86   4
  -4   2   1 64079.1 928.572   2
  -4   2   0 24628.0 584.022   2
  -4   2  -1 80492.4 1042.69   2
  -4   2  -2 94995.4 1194.20   2
  -4   2  -3 52515.5 961.481   2
  -4   2  -4 99437.8 1379.12   2
  -4   2  -5 4503.56 288.008  10
  -4   2  -5 4724.36 332.801   2
  -4   2  -5 4718.69 336.063  14
  -4   2  -6 10665.6 459.279  10
  -4   2  -6 10353.7 514.200  14
  -4   2  -6 11319.9 541.167   2
  -4   2  -7 8355.36 433.165  10
  -4   2  -7 7827.33 460.546  14
  -4   2  -8 2151.92 247.648  10
  -4   2  -9 4472.14 287.209  12
  -4   2  -9 4536.08 308.501  10
   4   2  10 9012.71 467.591  13
  -4   2 -10 9495.87 350.689  10
  -4   2 -11 3866.15 178.539  10
  -4   3  11 1879.87 171.394  11
  -4   3  10 753.916 146.846  11
  -4   3   9 1114.66 176.405  11
  -4   3   8 475.439 140.814  11
  -4   3   7 5688.03 329.787  11
  -4   3   6 14115.0 471.868   7
  -4   3   6 15375.3 503.293  11
  -4   3   5 5888.17 276.692  15
  -4   3   5 5583.21 297.386  11
  -4   3   5 5587.26 273.012   7
   4   3  -4 33484.5 1012.94   4
   4   3  -3 10538.7 621.554   4
  -4   3   3 9351.02 468.382   2
  -4   3   2 9053.38 423.532   2
   4   3  -2 8251.05 535.721   4
  -4   3   1 51978.3 934.955   2
   4   3  -1 48573.5 1201.63   4
   4   3   0 17589.4 738.311   4
  -4   3   0 16749.7 535.181   2
  -4   3  -1 19606.8 581.220   2
  -4   3  -2 33776.6 763.821   2
  -4   3  -3 100059. 1360.33   2
  -4   3  -4 8199.25 435.927   2
  -4   3  -4 7455.90 347.048  10
  -4   3  -4 7840.95 401.571  14
  -4   3  -5 2670.86 275.652   2
  -4   3  -5 2507.02 230.795  10
  -4   3  -5 2834.65 275.279  14
  -4   3  -6 26909.9 719.137  10
  -4   3  -6 27059.7 819.899  14
  -4   3  -7 377.543 150.428  10
  -4   3  -7 367.858 160.470  14
   4   3   8 11472.5 611.656  13
  -4   3  -8 11107.0 469.228  10
  -4   3  -8 10114.6 477.885  14
   4   3   9 6627.76 449.028  13
  -4   3  -9 7879.21 367.030  10
  -4   3 -10 3698.02 209.635  10
   4   3  10 3518.75 290.902  13
  -4   4  11 74.4397 71.7698  11
  -4   4  10 1396.98 172.396  11
  -4   4   9 4009.81 292.107  11
  -4   4   8 2053.38 236.183  11
  -4   4   7 10675.1 466.561  11
  -4   4   6 1560.61 211.388  11
  -4   4   6 2023.60 185.245  15
  -4   4   5 23811.5 655.998  11
  -4   4   5 23406.7 588.623  15
  -4   4   4 14608.1 505.655  11
   4   4  -4 13275.0 727.795   4
  -4   4   4 14703.2 466.683  15
  -4   4   3 15229.8 513.353  11
   4   4  -3 16972.1 836.925   4
  -4   4   2 13355.5 598.099   2
   4   4  -2 15511.5 824.655   4
  -4   4   1 19202.0 656.428   2
   4   4  -1 18644.3 865.901   4
  -4   4   0 3158.35 275.527   2
   4   4   0 3506.85 406.639   4
   4   4   1 50827.7 1401.97   4
  -4   4  -1 44612.6 974.555   2
   4   4   2 15966.8 835.538   4
   4   4   2 16133.4 665.217  13
  -4   4  -2 16972.9 586.787   2
  -4   4  -2 17716.3 537.951  13
  -4   4  -3 12807.2 538.005   2
  -4   4  -3 12808.7 484.007  13
   4   4   3 13232.5 616.707  13
   4   4   4 19139.5 773.136  13
  -4   4  -4 19562.1 686.400   2
  -4   4  -4 18636.7 559.969  10
  -4   4  -4 19302.6 641.360  14
   4   4   5 12370.2 654.884  13
  -4   4  -5 12637.3 570.618   2
  -4   4  -5 12034.0 485.064  10
  -4   4  -5 11659.0 528.674  14
  -4   4  -6 10082.4 455.685  10
  -4   4  -6 10542.1 520.541  14
   4   4   7 9576.73 574.189  13
  -4   4  -7 8769.64 414.969  10
  -4   4  -7 8568.53 455.706  14
  -4   4  -8 2983.99 248.762  10
  -4   4  -8 2928.54 253.014  14
   4   4   9 762.260 183.882  13
  -4   4  -9 641.894 117.854  10
   4   4  10 5894.45 308.522  13
  -4   4 -10 7343.83 243.098  10
  -4   5  10 3.15962 77.7870  11
  -4   5   9 2240.95 215.060  11
  -4   5   8 2764.49 251.738  11
  -4   5   7 107.706 139.445  11
   4   5  -7 137.858 112.901  10
  -4   5   6 2765.23 271.189  11
  -4   5   6 2878.34 220.927  15
  -4   5   5 17145.6 620.928  11
  -4   5   5 16425.3 528.454  15
  -4   5   4 3199.56 297.972  11
   4   5  -4 3002.44 401.591   4
  -4   5   4 3088.85 246.197  15
  -4   5   3 56461.6 1104.01  11
   4   5  -3 57066.3 1634.84   4
  -4   5   2 4568.81 332.418  11
  -4   5   2 3987.99 381.369   2
  -4   5   1 14114.1 558.703  11
  -4   5   1 14046.3 647.130   2
   4   5   0 8082.63 516.976  13
  -4   5   0 8030.19 422.809  11
  -4   5   0 8066.40 475.430   2
   4   5   0 8917.98 705.329   4
  -4   5   0 8368.49 391.454  13
  -4   5  -1 148.823 104.018  13
   4   5   1 257.211 176.857  13
  -4   5  -1 169.236 118.841   2
   4   5   1 220.425 225.082   4
  -4   5  -2 3886.38 325.418   2
   4   5   2 4837.88 431.868  13
  -4   5  -2 4085.68 293.463  13
   4   5   2 4736.98 513.323   4
   4   5   3 6747.40 509.770  13
  -4   5  -3 7072.84 425.588   2
  -4   5  -3 6902.62 391.699  13
   4   5   3 6651.30 591.761   4
   4   5   4 7392.75 534.580  13
  -4   5  -4 8364.58 446.795  14
  -4   5  -4 8826.66 409.673  10
  -4   5  -5 13665.3 503.550  10
  -4   5  -5 13326.0 561.853  14
   4   5   5 13320.7 712.606  13
   4   5   6 22773.0 874.283  13
  -4   5  -6 21532.6 703.950  14
  -4   5  -6 22030.8 629.223  10
  -4   5  -7 1519.68 198.014  14
  -4   5  -7 1633.24 185.541  10
   4   5   8 2608.69 286.787  13
  -4   5  -8 2326.82 188.336  10
  -4   5  -8 2189.04 185.483  14
   4   5   9 1525.84 189.117  13
  -4   5  -9 1989.07 142.080  10
  -4   6   9 806.416 120.542  11
  -4   6   8 466.931 136.807  11
   4   6  -8 546.500 106.278  10
  -4   6   7 11632.0 489.997  11
   4   6  -7 9908.21 454.146  10
  -4   6   6 1981.72 252.103  11
  -4   6   6 2215.39 188.568  15
  -4   6   5 6812.70 426.896  11
  -4   6   5 6666.35 345.164  15
  -4   6   4 3717.08 333.461  11
  -4   6   4 3565.44 274.214  15
  -4   6   3 2654.76 291.912  11
  -4   6   2 11187.6 540.302  11
   4   6  -2 11680.9 579.353  13
   4   6  -1 12625.7 628.388  13
  -4   6   1 12866.6 577.041  11
  -4   6   1 13876.5 526.982  13
   4   6   0 2247.58 310.672  13
  -4   6   0 2516.55 245.322  13
   4   6   1 18620.2 813.586  13
  -4   6  -1 20639.4 649.953  13
   4   6   2 7331.60 542.235  13
  -4   6  -2 6837.89 384.755  13
   4   6   3 18386.6 820.736  13
  -4   6  -3 15132.2 572.405  13
   4   6   4 3620.28 408.642  13
  -4   6  -4 3411.49 248.984  10
  -4   6  -4 3298.62 293.954  14
   4   6   5 4175.74 417.008  13
  -4   6  -5 4810.47 336.818  14
  -4   6  -5 5331.43 298.201  10
   4   6   6 94.3399 182.480  13
  -4   6  -6 57.3566 85.7733  10
  -4   6  -6 91.0898 113.061  14
   4   6   7 8173.69 454.680  13
  -4   6  -7 7586.19 328.581  14
  -4   6  -7 7748.12 300.541  10
   4   6   8 795.147 154.261  13
  -4   6  -8 991.941 101.944  10
  -4   7   8 887.832 114.026  11
  -4   7   7 287.331 111.851  11
   4   7  -7 147.754 84.4863  10
  -4   7   6 3609.73 277.827  11
  -4   7   6 3123.26 181.501  15
   4   7  -6 3576.43 275.166  10
  -4   7   5 923.034 136.958  15
  -4   7   5 809.013 175.108  11
  -4   7   4 1769.16 243.569  11
  -4   7   4 1889.37 199.243  15
  -4   7   3 8864.62 479.802  11
  -4   7   3 9833.59 424.776  15
   4   7  -2 5805.49 389.144  13
  -4   7   1 8504.64 398.155  13
   4   7  -1 8781.69 505.317  13
  -4   7   0 4579.84 315.832  13
   4   7   0 4740.81 410.165  13
   4   7   1 1024.58 233.720  13
  -4   7  -1 644.622 126.082  15
  -4   7  -1 1105.87 171.175  13
   4   7   2 2596.44 328.474  13
  -4   7  -2 2653.63 200.897  15
  -4   7  -2 2969.80 259.328  13
   4   7   3 6100.79 466.667  13
   4   7   4 6349.55 447.960  13
  -4   7  -4 6412.26 350.686  14
   4   7   5 18895.7 687.287  13
  -4   7  -5 15894.4 500.975  14
   4   7   6 8318.08 419.942  13
  -4   7  -6 8204.66 314.833  14
   4   7   7 1079.71 146.524  13
   4   8  -6-20.8066 60.6273  10
   4   8  -5 429.728 118.720  10
  -4   8   5 369.568 69.4695  15
  -4   8   4 2427.72 171.609  15
  -4   8   3 409.750 108.563  15
  -4   8   2 4992.90 275.790  15
   4   8  -2 4106.32 266.318  13
  -4   8   1 3724.25 225.394  13
  -4   8   1 4107.74 254.541  15
   4   8  -1 3743.73 280.817  13
  -4   8   0 22.8781 74.3857  13
   4   8   0 32.1713 118.510  13
  -4   8   0 35.6340 91.8827  15
  -4   8  -1 7799.88 304.852  15
  -4   8  -1 8120.55 341.113  13
   4   8   1 8482.86 452.038  13
   4   8   2 2279.92 253.952  13
   4   8   3 803.140 170.736  13
  -4   8  -3 664.112 122.270  14
   4   8   4 11633.8 460.163  13
  -4   8  -4 12289.1 379.278  14
   4   8   5 963.193 142.262  13
  -4   9   2 606.105 78.7833  15
  -4   9   1 1905.30 124.990  15
  -4   9   0 2384.22 129.870  15
  -4   9  -1 512.147 87.6357  14
  -5  -8   4 1182.58 121.319   8
  -5  -8   3 6514.74 272.931   8
  -5  -8   2 1957.07 163.241   8
  -5  -8   1 6973.26 284.062   8
  -5  -8   0 1002.28 118.022   8
  -5  -7   7 3131.00 161.646   7
  -5  -7   5 1993.90 182.143   8
  -5  -7   4 6909.23 335.362   8
  -5  -7   3 728.413 162.715   8
  -5  -7   2 4294.99 284.002   8
  -5  -7   1 4573.89 298.804   8
  -5  -7   0 2676.52 229.888   8
  -5  -7  -1 14863.4 477.150   8
  -5  -7  -2 5333.20 272.793   8
  -5  -6   8 1925.95 147.142   7
  -5  -6   7 5333.19 278.679   7
  -5  -6   6 4486.21 275.983   8
  -5  -6   5 9139.22 410.349   8
  -5  -6   4 7526.98 394.792   8
  -5  -6   3 18947.5 617.012   8
  -5  -6   2 3249.06 285.474   8
  -5  -6   1 5034.67 336.383   8
  -5  -6   0 17067.9 560.223   8
  -5  -6  -1 10370.3 435.384   8
  -5  -6  -2 6632.74 341.813   8
  -5  -6  -3 3932.28 253.413   8
  -5  -5   9 230.018 79.6134   7
  -5  -5   8 10528.1 391.419   7
  -5  -5   7 26577.6 689.671   7
  -5  -5   7 21930.1 596.076   8
  -5  -5   6 5635.95 326.953   8
  -5  -5   5 11173.6 476.773   8
  -5  -5   4 5951.59 359.390   8
  -5  -5   3 397.702 163.462   8
   5  -5  -3 495.786 190.812   3
  -5  -5   3 303.968 171.831   1
  -5  -5   2 17292.0 791.899   1
  -5  -5   2 17115.4 581.760   8
  -5  -5   1 1716.43 293.483   1
  -5  -5   1 1514.12 196.705   8
  -5  -5   0 4416.15 427.540   1
  -5  -5   0 3971.60 284.027   8
  -5  -5  -1 36471.1 1127.07   1
  -5  -5  -1 35256.0 804.833   8
  -5  -5  -2 9330.48 426.247   8
  -5  -5  -3 8155.56 387.833   8
  -5  -5  -4 270.227 111.558   8
  -5  -4  10 3054.64 179.802   7
  -5  -4   9 5499.92 281.303   7
  -5  -4   8 2455.27 229.407   7
  -5  -4   7 872.637 141.090   8
  -5  -4   7 1300.69 203.716   7
  -5  -4   6 29236.1 731.681   8
  -5  -4   5 7526.10 534.806   1
  -5  -4   5 6698.17 369.027   8
   5  -4  -5 6536.35 469.118   3
   5  -4  -4 36433.6 1087.11   3
  -5  -4   4 39132.5 1158.40   1
  -5  -4   4 36696.3 834.046   8
   5  -4  -3 35784.3 1059.27   3
  -5  -4   3 33017.4 668.139   6
  -5  -4   3 34569.3 1071.30   1
  -5  -4   3 33214.6 753.138   8
  -5  -4   2 4848.14 297.939   8
  -5  -4   2 5257.16 428.311   1
  -5  -4   2 4790.03 254.316   6
  -5  -4   1 23418.2 869.780   1
  -5  -4   1 25187.1 655.395   8
  -5  -4   0 2705.11 312.706   1
  -5  -4   0 2819.73 230.515   8
  -5  -4  -1 1086.21 216.577   1
  -5  -4  -1 1172.42 164.313   8
  -5  -4  -2 9308.87 506.010   1
  -5  -4  -2 8326.66 378.176   8
  -5  -4  -3 5567.61 316.028   8
  -5  -4  -4 8759.75 352.079  17
  -5  -4  -4 9072.48 387.047   8
  -5  -4  -5 11610.2 412.621  17
  -5  -4  -6 2175.59 194.485  17
  -5  -4  -7 5867.62 286.584  17
  -5  -4  -8 8001.62 291.215  17
  -5  -3  11 1186.45 111.555   7
  -5  -3  10 3800.78 233.148   7
  -5  -3   9 4659.30 287.409   7
  -5  -3   9 4625.34 245.941  16
  -5  -3   8 10931.9 457.993   7
  -5  -3   7 6271.13 361.168   7
  -5  -3   6 4962.51 415.336   1
   5  -3  -5 34537.6 936.128   3
  -5  -3   5 34087.1 1027.29   1
  -5  -3   5 32334.4 744.273   8
   5  -3  -4 8508.60 489.941   3
  -5  -3   4 8405.31 362.925   6
  -5  -3   4 9345.47 552.819   1
  -5  -3   4 8179.12 363.218   8
   5  -3  -3 4932.58 367.448   3
  -5  -3   3 5843.66 285.957   6
  -5  -3   3 5921.54 425.029   1
  -5  -3   2 9413.40 515.653   1
  -5  -3   1 36890.7 984.533   1
  -5  -3   0 10122.5 509.480   1
  -5  -3  -1 50137.8 1079.30   1
  -5  -3  -2 11438.1 499.583   1
  -5  -3  -2 10615.0 386.879   8
  -5  -3  -3 26284.8 666.435  12
  -5  -3  -3 24648.2 606.037   8
  -5  -3  -4 20126.4 626.640  12
  -5  -3  -4 17168.6 544.800   8
  -5  -3  -5 9106.75 452.023  12
  -5  -3  -5 8511.77 379.997   8
  -5  -3  -6 227.972 159.573  12
  -5  -3  -6 251.731 104.474  17
  -5  -3  -7 11926.7 401.651  17
  -5  -2  11 2088.56 160.183   7
  -5  -2  10 12.2131 96.3515   7
  -5  -2   9 9625.89 407.426   7
  -5  -2   9 8653.54 344.010  16
  -5  -2   8 2175.55 217.725   7
  -5  -2   8 1886.43 186.081  16
  -5  -2   7 2838.04 239.537   7
  -5  -2   6 8848.41 389.852   7
  -5  -2   6 7886.12 471.541   1
  -5  -2   5 8556.64 488.046   1
  -5  -2   5 8570.77 364.594   6
   5  -2  -4 8121.90 406.351   3
  -5  -2   4 7240.90 440.564   1
   5  -2  -3 95721.3 1339.67   3
  -5  -2   3 97171.6 1530.65   1
  -5  -2   2 9832.10 489.324   1
  -5  -2   1 63463.1 1157.23   1
  -5  -2   0 16567.8 587.829   1
  -5  -2  -1 5874.29 346.720   1
  -5  -2  -1 5674.43 264.402   2
  -5  -2  -2 14210.6 475.126   2
  -5  -2  -2 14078.0 477.916   1
  -5  -2  -3 14745.9 541.490   2
  -5  -2  -4 1578.32 199.271  12
  -5  -2  -4 1587.75 180.450  10
  -5  -2  -4 1659.69 227.084   2
  -5  -2  -5 36977.7 877.167  12
  -5  -2  -5 38641.7 809.589  10
  -5  -2  -5 38105.4 1031.84   2
  -5  -2  -6 8769.24 381.662   8
  -5  -2  -6 9996.47 481.352  12
  -5  -2  -6 10598.3 457.245  10
  -5  -2  -6 9052.68 526.012   2
  -5  -2  -7 12243.9 529.189  12
  -5  -2  -8 13142.1 524.902  12
  -5  -1  11 3075.25 204.617   7
  -5  -1  11 2773.68 162.867  11
  -5  -1  10 15714.9 494.513   7
  -5  -1  10 14396.1 406.928  11
  -5  -1   9 75.8681 116.540   7
  -5  -1   9 74.6167 81.6430  11
  -5  -1   9 166.870 98.4736  16
  -5  -1   8 13158.4 466.801   7
  -5  -1   8 12792.5 413.574  11
  -5  -1   8 12440.4 436.758  16
  -5  -1   7 6830.10 335.793   7
  -5  -1   6 8093.63 344.529   7
  -5  -1   6 7832.28 361.678   6
  -5  -1   6 7383.60 434.183   1
  -5  -1   5 18099.0 491.349   6
  -5  -1   5 17363.5 628.359   1
  -5  -1   4 11490.0 494.136   1
  -5  -1   3 362.523 146.987   1
   5  -1  -3 304.909 87.7237   3
  -5  -1   2 26446.8 701.417   1
  -5  -1   1 75539.4 1114.25   1
  -5  -1   0 24871.3 625.722   1
  -5  -1   0 26356.5 488.269   2
  -5  -1  -1 29218.8 654.004   1
  -5  -1  -1 29977.1 594.401   2
  -5  -1  -2 49017.7 778.551   1
  -5  -1  -2 49023.8 842.973   2
  -5  -1  -3 59651.8 1042.47   2
  -5  -1  -4 19564.3 523.746  10
  -5  -1  -4 21071.1 684.917   2
  -5  -1  -5 2020.81 201.226  10
  -5  -1  -5 2170.02 258.321   2
  -5  -1  -6 16549.4 620.567  12
  -5  -1  -6 17170.5 557.922  10
  -5  -1  -6 17147.7 702.804   2
  -5  -1  -7 10861.4 514.122  12
  -5  -1  -7 11071.6 470.795  10
  -5  -1  -8 3816.91 305.063  12
  -5  -1  -8 3778.51 302.922  10
  -5  -1  -9 558.892 139.753  12
  -5  -1  -9 637.760 150.646  10
  -5   0  11 5489.08 270.694   7
  -5   0  11 5326.47 236.648  11
  -5   0  10 3122.87 244.367   7
  -5   0  10 3239.64 214.698  11
  -5   0   9 3576.45 271.524   7
  -5   0   9 3431.64 230.165  11
  -5   0   9 3345.31 228.129  16
  -5   0   8 3499.44 258.803   7
  -5   0   8 3566.38 233.268  11
  -5   0   8 3350.25 235.662  16
  -5   0   7 2379.60 206.004   7
  -5   0   7 2173.99 198.869  16
  -5   0   6 27930.7 589.390   7
  -5   0   6 28392.3 592.666  16
  -5   0   5 914.662 159.370   1
  -5   0   4 36962.3 833.786   1
  -5   0   3 15387.9 524.607   1
  -5   0   2 50210.9 900.417   1
  -5   0   1 48134.2 670.657   2
  -5   0   1 52757.8 885.676   1
  -5   0   0 68030.0 864.140   2
  -5   0   0 67856.9 954.071   1
  -5   0  -1 37727.8 695.236   1
  -5   0  -1 38967.7 697.630   2
  -5   0  -2 2640.24 220.682   2
  -5   0  -2 2124.17 148.192   1
  -5   0  -3 5108.45 305.073   2
  -5   0  -4 610.055 145.202   2
  -5   0  -4 666.675 147.596  14
  -5   0  -5 14300.0 480.013  10
  -5   0  -5 15362.9 623.132   2
  -5   0  -5 15492.0 602.245  14
  -5   0  -6 56723.6 996.611  10
  -5   0  -6 56457.9 1225.59   2
  -5   0  -7 21793.1 643.715  10
  -5   0  -8 18389.1 629.159  12
  -5   0  -8 19853.2 617.169  10
  -5   0  -9 1552.15 185.600  12
  -5   0  -9 1694.62 196.902  10
  -5   0 -10 136.082 89.3776  10
  -5   1  11 1996.44 160.357  11
  -5   1  11 1487.57 120.861   9
  -5   1  10 15451.9 488.396   7
  -5   1  10 14774.2 452.942  11
  -5   1   9 99.3110 110.871   7
  -5   1   9 166.679 103.385  11
  -5   1   8 13931.2 480.356   7
  -5   1   8 13623.4 450.942  11
  -5   1   8 13092.6 443.300  16
  -5   1   7 5501.94 290.635   7
  -5   1   7 5603.20 290.716  11
  -5   1   7 5374.94 289.467  16
  -5   1   6 6287.15 287.873   7
  -5   1   6 6419.26 302.364  16
  -5   1   5 18720.5 465.223  16
  -5   1   4 13071.7 478.842   1
  -5   1   3 364.480 114.228   1
  -5   1   2 28083.0 567.740   2
  -5   1   2 26517.6 598.357   1
   5   1  -2 26177.7 762.712   4
  -5   1   1 72300.9 917.410   2
  -5   1   1 78151.6 987.842   1
  -5   1   0 23689.5 553.843   2
  -5   1   0 22156.6 514.183   1
  -5   1  -1 30845.1 669.509   2
  -5   1  -2 51317.8 913.360   2
  -5   1  -3 55503.2 999.878   2
  -5   1  -4 19329.2 640.180   2
  -5   1  -4 19930.2 641.930  14
  -5   1  -5 1600.71 219.282   2
  -5   1  -5 1483.58 180.433  10
  -5   1  -5 1619.76 230.985  14
  -5   1  -6 18708.2 714.114   2
  -5   1  -6 17599.7 570.503  10
  -5   1  -6 17146.4 675.792  14
  -5   1  -7 11024.5 463.539  10
  -5   1  -8 4687.76 310.141  10
  -5   1  -9 668.636 143.550  12
  -5   1  -9 763.541 149.814  10
   5   1  10 11308.4 525.628  13
  -5   1 -10 10502.4 326.486  12
  -5   1 -10 10968.9 351.203  10
  -5   2  11 1383.53 139.162  11
  -5   2  10 40.7383 91.3784  11
  -5   2   9 7977.11 378.171   7
  -5   2   9 7860.18 362.284  11
  -5   2   8 2170.43 213.284   7
  -5   2   8 2259.09 213.467  11
  -5   2   7 1392.16 175.160   7
  -5   2   7 1725.72 185.002  11
  -5   2   6 10112.0 369.301   7
  -5   2   6 10174.6 388.397  11
  -5   2   6 10030.8 385.769  16
  -5   2   5 9351.34 331.830   7
  -5   2   5 9431.82 349.143  16
  -5   2   5 9436.89 332.711  15
  -5   2   3 103877. 1315.35   2
   5   2  -3 102361. 1779.64   4
  -5   2   2 11619.6 438.002   2
   5   2  -2 9422.92 554.885   4
   5   2  -1 57481.1 1307.33   4
  -5   2   1 60711.4 993.408   2
  -5   2   0 19469.1 564.566   2
  -5   2  -1 6057.01 323.142   2
  -5   2  -2 15191.1 540.744   2
  -5   2  -3 14550.7 549.600   2
  -5   2  -3 14675.2 519.428  14
  -5   2  -4 1197.15 196.158  14
  -5   2  -4 1370.79 158.655  10
  -5   2  -4 1241.23 200.870   2
  -5   2  -5 35895.7 780.962  10
  -5   2  -5 37688.3 949.800  14
  -5   2  -5 39279.7 1036.18   2
  -5   2  -6 8794.55 411.267  10
  -5   2  -6 8643.26 489.473  14
  -5   2  -6 9709.03 536.766   2
  -5   2  -7 12186.9 486.197  10
  -5   2  -7 12664.0 576.367  14
  -5   2  -8 13111.6 491.172  10
   5   2   9 4557.31 397.983  13
  -5   2  -9 4113.35 263.561  12
  -5   2  -9 4335.27 260.581  10
   5   2  10 3341.98 294.201  13
  -5   2 -10 3130.77 184.946  10
  -5   3  11 977.051 116.032  11
  -5   3  10 3651.63 236.859  11
  -5   3   9 3664.66 263.226  11
  -5   3   8 8989.25 414.393  11
  -5   3   7 6626.12 356.872  11
  -5   3   6 4472.57 273.913   7
  -5   3   6 4546.30 294.260  11
  -5   3   6 4475.27 245.698  15
  -5   3   5 33194.3 661.930   7
  -5   3   5 34469.1 670.474  15
  -5   3   4 9475.23 354.697  15
   5   3  -3 6226.78 523.992   4
  -5   3   3 5887.62 280.165  15
  -5   3   3 5419.70 364.850   2
  -5   3   2 8435.77 428.161   2
   5   3  -2 8628.62 610.456   4
  -5   3   1 39629.3 872.941   2
   5   3  -1 34307.8 1124.04   4
   5   3   0 9348.79 606.325   4
  -5   3   0 8671.26 422.065   2
  -5   3  -1 46718.9 923.903   2
  -5   3  -2 12479.0 509.010   2
  -5   3  -3 25541.1 740.815   2
  -5   3  -3 25938.5 715.235  14
  -5   3  -4 21650.4 724.780   2
  -5   3  -4 20504.5 554.899  10
  -5   3  -4 21520.1 697.057  14
  -5   3  -5 9231.95 492.693   2
  -5   3  -5 9172.23 496.941  14
  -5   3  -5 8663.90 393.262  10
  -5   3  -6-8.63789 108.672  10
  -5   3  -6-10.9552 157.912  14
   5   3   7 13153.7 704.590  13
  -5   3  -7 13024.0 492.515  10
  -5   3  -7 12254.2 556.125  14
   5   3   8 2600.78 352.076  13
  -5   3  -8 1802.02 192.300  10
   5   3   9 12595.5 586.414  13
  -5   3  -9 12247.3 392.370  12
  -5   3  -9 13252.7 402.339  10
   5   3  10 937.293 168.120  13
  -5   3 -10 704.913 88.5044  10
  -5   4  10 2238.65 185.219  11
  -5   4   9 4301.03 273.934  11
  -5   4   8 3514.43 271.280  11
  -5   4   7 1423.20 204.813  11
  -5   4   6 29064.1 630.757  15
  -5   4   6 30440.5 778.162  11
  -5   4   5 6615.28 367.328  11
  -5   4   5 6507.88 324.145  15
  -5   4   4 35258.1 804.831  11
   5   4  -4 37345.4 1265.94   4
  -5   4   4 34845.0 732.788  15
  -5   4   3 35728.5 802.757  11
  -5   4   3 37255.1 749.881  15
   5   4  -3 35071.2 1296.48   4
  -5   4   2 3886.34 280.714  11
  -5   4   2 4023.38 353.780   2
  -5   4   2 4291.39 267.935  15
  -5   4   1 20803.2 728.433   2
  -5   4   1 22191.4 576.135  15
   5   4  -1 22934.0 1079.05   4
  -5   4   0 4082.50 322.868   2
  -5   4   0 4405.82 257.424  15
   5   4   0 3556.78 455.098   4
   5   4   1 1056.43 212.632  13
  -5   4  -1 1366.39 203.874   2
   5   4   1 1154.49 302.978   4
  -5   4  -1 1356.10 152.103  15
  -5   4  -1 1281.94 165.012  13
   5   4   2 10712.0 750.554   4
   5   4   2 10107.0 569.044  13
   5   4   3 5488.38 457.887  13
  -5   4  -3 5728.20 380.557   2
  -5   4  -3 6534.57 393.751  14
   5   4   4 9036.47 596.414  13
  -5   4  -4 8576.87 482.617   2
  -5   4  -4 8256.51 367.485  10
  -5   4  -4 8371.76 457.034  14
   5   4   5 13394.5 720.021  13
  -5   4  -5 12832.9 482.734  10
  -5   4  -5 13060.9 584.940  14
   5   4   6 2048.95 345.003  13
  -5   4  -6 1900.87 207.995  10
  -5   4  -6 1845.18 251.905  14
   5   4   7 7264.44 532.697  13
  -5   4  -7 6916.76 345.017  10
  -5   4  -7 6873.60 396.020  14
   5   4   8 8009.35 505.090  13
  -5   4  -8 8560.61 337.023  10
  -5   4  -8 8254.74 375.118  14
   5   4   9 1254.03 207.089  13
  -5   4  -9 829.451 104.685  10
  -5   5   9 281.225 102.455  11
  -5   5   8 10610.5 437.502  11
  -5   5   7 22686.5 678.387  11
  -5   5   6 5640.06 370.525  11
  -5   5   6 4735.79 267.240  15
  -5   5   5 8699.51 457.497  11
  -5   5   5 8667.27 378.579  15
  -5   5   4 6585.82 408.957  11
  -5   5   4 7042.26 356.453  15
   5   5  -3 630.150 265.737   4
  -5   5   3 492.549 160.158  11
  -5   5   3 654.091 149.171  15
  -5   5   2 14382.6 570.955  11
  -5   5   2 14961.6 696.274   2
  -5   5   2 15512.0 529.998  15
  -5   5   1 2062.45 237.408  11
  -5   5   1 2441.21 298.988   2
   5   5  -1 2151.29 424.112   4
  -5   5   1 2356.41 223.180  15
   5   5   0 4274.17 399.701  13
  -5   5   0 3892.59 350.141   2
  -5   5   0 3761.80 265.582  15
   5   5   1 35782.1 1105.67  13
  -5   5  -1 33465.3 925.621   2
  -5   5  -1 33429.2 735.003  15
  -5   5  -1 33196.1 769.275  13
   5   5   2 8902.33 587.543  13
  -5   5  -2 8301.80 466.374   2
  -5   5  -2 7823.33 341.217  15
  -5   5  -2 7908.00 402.107  13
   5   5   3 7292.42 551.401  13
  -5   5  -3 6308.45 408.645  14
   5   5   4 623.637 262.910  13
  -5   5  -4 992.850 196.208  14
   5   5   5 7186.04 545.333  13
  -5   5  -5 6312.15 325.506  10
  -5   5  -5 6602.73 413.230  14
  -5   5  -6 4848.84 274.747  10
  -5   5  -6 5211.27 348.855  14
   5   5   7 1867.77 295.607  13
  -5   5  -7 1718.09 161.139  10
  -5   5  -7 1484.89 182.112  14
   5   5   8 615.242 180.739  13
  -5   5  -8 813.716 100.274  10
  -5   6   8 1658.15 172.042  11
  -5   6   8 1179.10 102.075   9
  -5   6   7 3655.82 267.175  11
  -5   6   6 4358.95 315.784  11
  -5   6   6 3788.38 222.525  15
  -5   6   5 9684.68 472.508  11
  -5   6   5 9868.52 390.439  15
  -5   6   4 7652.76 433.369  11
  -5   6   4 8215.30 380.853  15
  -5   6   3 17014.5 638.491  11
  -5   6   3 18546.6 583.342  15
  -5   6   2 1961.40 250.437  11
  -5   6   2 2270.75 232.192  15
  -5   6   1 4507.88 305.210  15
   5   6   0 15171.5 702.439  13
  -5   6   0 16900.9 552.306  15
  -5   6   0 16474.8 536.130  13
   5   6   1 10814.5 623.418  13
  -5   6  -1 10164.6 415.075  15
  -5   6  -1 10294.1 446.671  13
   5   6   2 5586.16 490.324  13
  -5   6  -2 4173.66 248.822  15
   5   6   3 4285.23 441.488  13
  -5   6  -3 4320.37 334.272  14
   5   6   4 6101.91 503.328  13
  -5   6  -4 6793.41 394.822  14
   5   6   5 18284.8 784.864  13
  -5   6  -5 16703.2 572.516  14
   5   6   6 399.500 184.204  13
  -5   6  -6 488.895 126.267  14
   5   6   7 2053.96 246.309  13
  -5   6  -7 1315.05 134.325  14
  -5   7   7 2391.84 179.549  11
  -5   7   6 327.278 117.161  11
   5   7  -6 398.954 107.394  10
  -5   7   6 211.492 62.5271  15
  -5   7   5 1909.43 206.638  11
  -5   7   5 1949.25 160.795  15
  -5   7   4 5985.77 356.448  11
  -5   7   4 6582.66 311.782  15
  -5   7   3 514.658 136.156  15
  -5   7   2 4715.14 295.161  15
  -5   7   1 6326.26 334.332  15
   5   7  -1 3853.52 316.433  13
  -5   7   0 2173.94 206.920  15
  -5   7   0 2173.65 193.982  13
   5   7   0 2754.70 298.464  13
   5   7   1 13312.3 625.967  13
  -5   7  -1 12750.0 426.404  15
   5   7   2 5385.09 425.426  13
   5   7   3 9985.94 546.726  13
  -5   7  -3 9339.24 417.726  14
   5   7   4 12215.7 581.990  13
  -5   7  -4 11658.0 437.213  14
   5   7   5 2822.57 278.188  13
  -5   7  -5 2092.48 183.081  14
   5   7   6 2115.24 213.476  13
  -5   7  -6 1632.75 131.643  14
  -5   8   5 815.043 77.9336  15
  -5   8   4 911.980 101.506  15
  -5   8   3 6735.35 268.326  15
  -5   8   2 2155.67 169.402  15
  -5   8   1 7199.59 289.625  15
   5   8   0 823.289 144.086  13
  -5   8   0 972.084 120.558  15
   5   8   1 235.297 118.168  13
  -5   8  -1 300.007 73.3257  15
  -5   8  -2 2945.37 211.176  14
   5   8   2 2558.23 234.716  13
  -5   8  -3 8833.08 325.308  14
   5   8   3 8391.25 383.497  13
  -5   8  -4 1126.14 114.710  14
   5   8   4 1110.41 149.022  13
  -6  -8   4 456.528 72.2848   8
  -6  -8   3 1399.82 118.636   8
  -6  -8   2 4894.07 215.111   8
  -6  -8   1 399.737 83.2763   8
  -6  -8   0 4701.20 197.766   8
  -6  -7   6 4207.81 189.829   7
  -6  -7   5 2996.76 189.621   8
  -6  -7   4 4539.68 248.914   8
  -6  -7   3 2491.46 210.485   8
  -6  -7   2 3156.00 235.638   8
  -6  -7   1 14706.7 476.129   8
  -6  -7   0 10917.8 409.652   8
  -6  -7  -1 463.487 115.669   8
  -6  -7  -2 8735.91 320.487   8
  -6  -6   8 4436.61 181.085   7
  -6  -6   7 4722.59 226.400   7
  -6  -6   6 1688.84 157.355   8
  -6  -6   5 1937.06 196.032   8
  -6  -6   4 1053.41 164.898   8
  -6  -6   3 1805.93 215.051   8
  -6  -6   2 17089.4 581.563   8
  -6  -6   1 639.873 179.543   8
  -6  -6   0 11304.3 462.846   8
  -6  -6  -1 28663.5 700.730   8
  -6  -6  -2 7720.61 356.721   8
  -6  -6  -3 5597.57 286.407   8
  -6  -5   9 3085.07 160.745   7
  -6  -5   8 341.929 97.7608   7
  -6  -5   7 6440.57 309.250   7
  -6  -5   7 5559.61 271.317   8
  -6  -5   6 2929.68 226.499   8
  -6  -5   5 1507.07 189.364   8
  -6  -5   4 5028.52 331.635   8
  -6  -5   3 9696.59 450.927   8
  -6  -5   2 5075.23 338.232   8
  -6  -5   1 75817.5 1177.50   8
  -6  -5   0 10602.9 461.160   8
  -6  -5  -1 11911.1 481.164   8
  -6  -5  -2 1250.73 187.795   8
  -6  -5  -3 21076.4 618.159   8
  -6  -5  -4 2763.86 227.641   8
  -6  -4  10 367.743 71.5475   7
  -6  -4   9 78.6183 79.0010   7
  -6  -4   9-13.1786 69.0666  16
  -6  -4   8 15597.9 474.358   7
  -6  -4   7 4752.25 297.974   7
  -6  -4   6 1190.29 166.676   8
  -6  -4   5 12240.5 481.740   8
   6  -4  -4 1851.75 269.991   3
  -6  -4   4 2993.35 262.335   8
  -6  -4   3 11984.1 433.986   6
  -6  -4   3 13198.0 709.125   1
  -6  -4   3 12110.2 477.207   8
  -6  -4   2 4249.37 264.736   6
  -6  -4   2 4737.10 429.368   1
  -6  -4   2 4327.13 296.311   8
  -6  -4   1 38212.0 1142.02   1
  -6  -4   1 38155.9 865.551   8
  -6  -4   0 51801.7 1303.95   1
  -6  -4   0 52336.1 966.702   8
  -6  -4  -1 66258.5 1436.32   1
  -6  -4  -1 62000.2 1041.86   8
  -6  -4  -2 2837.49 252.607   8
  -6  -4  -3 22399.4 623.554   8
  -6  -4  -4 979.764 161.092   8
  -6  -4  -5 2424.00 211.368   8
  -6  -3  10 3687.14 205.984   7
  -6  -3   9 1891.04 184.413   7
  -6  -3   9 1729.99 155.570  16
  -6  -3   8 2396.25 217.235   7
  -6  -3   7 3899.70 276.123   7
  -6  -3   6 14096.9 507.140   7
  -6  -3   5 11462.1 629.286   1
  -6  -3   5 11199.1 450.151   6
  -6  -3   5 10971.2 440.987   8
  -6  -3   4 51211.5 884.954   6
  -6  -3   4 51743.7 1300.82   1
  -6  -3   4 49406.4 899.619   8
  -6  -3   3 44866.7 781.816   6
  -6  -3   3 46941.2 1221.16   1
  -6  -3   3 44477.1 840.306   8
  -6  -3   2 29529.1 612.039   6
  -6  -3   2 30456.5 701.950   8
  -6  -3   1 11322.6 363.202   6
  -6  -3   1 11148.9 418.844   8
  -6  -3   0 22303.2 815.632   1
  -6  -3   0 21499.2 578.498   8
  -6  -3  -1 98.6887 101.114   8
  -6  -3  -1 162.093 129.316   1
  -6  -3  -2 50219.9 901.082  12
  -6  -3  -2 46147.6 847.654   8
  -6  -3  -3 14122.0 519.821  12
  -6  -3  -3 12747.7 474.932   8
  -6  -3  -4 12844.5 519.231  12
  -6  -3  -4 11275.7 445.842   8
  -6  -3  -5 9804.75 484.879  12
  -6  -3  -5 8854.82 390.895   8
  -6  -3  -6 1133.83 148.862   8
  -6  -2  11 1882.09 135.381   7
  -6  -2  10 13029.8 401.538   7
  -6  -2   9 1669.65 185.356   7
  -6  -2   9 1473.25 157.107  16
  -6  -2   8 9166.07 384.513   7
  -6  -2   8 8230.80 361.830  16
  -6  -2   7 2913.27 239.559   7
  -6  -2   6 7909.95 366.080   7
  -6  -2   6 7858.65 393.114   6
  -6  -2   6 7399.63 487.359   1
  -6  -2   5 42375.3 800.498   7
  -6  -2   5 41891.4 821.874   6
  -6  -2   5 40338.9 1098.67   1
  -6  -2   4 2706.22 306.238   1
  -6  -2   4 2255.12 208.146   6
  -6  -2   3 40866.6 717.126   6
  -6  -2   3 40513.9 785.949   8
  -6  -2   3 40441.0 1051.20   1
  -6  -2   2 49035.9 733.432   6
  -6  -2   2 50918.3 1135.12   1
  -6  -2   1 34589.8 922.203   1
  -6  -2   0 30002.7 814.934   1
  -6  -2  -1 31383.7 809.851   1
  -6  -2  -1 32718.8 675.612   8
  -6  -2  -2 33576.0 704.932   8
  -6  -2  -2 31800.7 700.062  12
  -6  -2  -3 80005.1 1126.51   8
  -6  -2  -3 78745.0 1190.71  12
  -6  -2  -3 80492.6 1285.72   2
  -6  -2  -4 11015.4 446.798   8
  -6  -2  -4 12125.2 505.912  12
  -6  -2  -4 11628.3 547.000   2
  -6  -2  -5 2027.75 209.538   8
  -6  -2  -5 2747.34 274.679  12
  -6  -2  -5 2489.53 284.222   2
  -6  -2  -6 1825.27 192.947   8
  -6  -2  -6 2210.90 265.719  12
  -6  -2  -7 12325.6 523.657  12
  -6  -2  -7 10807.0 401.491   8
  -6  -1  11 2928.50 178.582   7
  -6  -1  10 2521.72 197.732   7
  -6  -1   9 14660.1 475.833   7
  -6  -1   9 13030.4 426.431  16
  -6  -1   8 2170.11 207.643   7
  -6  -1   8 1931.26 194.828  16
  -6  -1   7 13907.0 462.945   7
  -6  -1   7 13456.8 460.043  16
  -6  -1   6 11572.3 413.071   7
  -6  -1   6 10703.7 540.563   1
  -6  -1   6 11648.8 460.695   6
  -6  -1   6 10780.7 406.087   9
  -6  -1   5 13379.8 418.780   7
  -6  -1   5 13500.3 460.131   6
  -6  -1   5 12408.9 591.587   1
  -6  -1   5 13101.5 438.840   9
  -6  -1   4 26470.4 551.373   7
  -6  -1   4 26945.8 593.777   6
  -6  -1   4 25801.6 796.703   1
  -6  -1   4 25927.4 599.292   9
  -6  -1   3 120002. 1680.28   1
  -6  -1   3 125614. 1198.34   6
  -6  -1   2 5370.23 353.652   1
  -6  -1   1 36683.4 856.149   1
  -6  -1   0 8723.98 409.050   1
  -6  -1  -1 26126.8 667.220   1
  -6  -1  -1 27216.5 611.954   2
  -6  -1  -2 30958.8 748.875   2
  -6  -1  -3 15039.5 442.556  10
  -6  -1  -3 15039.8 405.577   6
  -6  -1  -3 15860.5 567.278   2
  -6  -1  -4 16042.8 487.731  10
  -6  -1  -4 16608.5 629.242   2
  -6  -1  -5 62142.3 1165.12  12
  -6  -1  -5 62524.4 1009.36  10
  -6  -1  -5 64239.9 1303.68   2
  -6  -1  -6 30125.9 835.703  12
  -6  -1  -6 30242.5 734.941  10
  -6  -1  -7 850.200 202.611  12
  -6  -1  -7 890.663 174.481  10
  -6  -1  -8 13206.6 407.894   8
  -6  -1  -8 15668.8 542.228  12
  -6   0  11 10432.6 331.933   7
  -6   0  10 8184.59 332.894   7
  -6   0   9 254.053 113.340   7
  -6   0   9 111.139 67.2044   9
  -6   0   9 305.301 111.066  16
  -6   0   8 11852.9 436.073   7
  -6   0   8 10725.1 415.657  16
  -6   0   7 5003.67 287.333   7
  -6   0   7 5145.48 293.711  16
  -6   0   6 48067.9 786.784   7
  -6   0   6 48633.5 884.393   6
  -6   0   6 50333.8 840.750  16
  -6   0   5 20859.2 486.775   7
  -6   0   5 21191.0 517.846  15
  -6   0   5 21584.6 554.004   6
  -6   0   5 22623.0 536.999  16
  -6   0   4 10459.3 357.568  15
  -6   0   4 10568.4 488.942   1
  -6   0   4 11121.9 372.267   6
  -6   0   4 10740.1 390.524   9
  -6   0   3 36060.0 874.406   1
  -6   0   2 14240.7 542.573   1
  -6   0   1 30393.5 744.863   1
  -6   0   0 36740.7 769.654   1
  -6   0   0 38764.5 710.382   2
  -6   0  -1 42328.1 739.303   1
  -6   0  -1 52394.3 916.563   2
  -6   0  -2 8124.02 392.896   2
  -6   0  -3 10873.7 482.495   2
  -6   0  -3 11202.2 484.313  14
  -6   0  -4 63991.2 1191.30  14
  -6   0  -4 64093.0 1245.07   2
  -6   0  -5 17487.9 526.249  10
  -6   0  -5 19047.7 726.677   2
  -6   0  -6 14541.7 502.694  10
  -6   0  -7 10532.7 502.695  12
  -6   0  -7 10582.9 440.532  10
  -6   0  -8 9814.47 442.923  12
  -6   0  -8 10066.7 408.366  10
  -6   0  -9 10495.9 383.161  12
  -6   0  -9 10816.2 375.238  10
  -6   1  10 1827.23 178.115   7
  -6   1  10 1381.97 133.406   9
  -6   1   9 14753.8 471.197   7
  -6   1   8 2136.81 202.888   7
  -6   1   8 2023.44 204.152  16
  -6   1   7 13156.0 460.669  16
  -6   1   7 13356.5 447.420   7
  -6   1   6 12533.7 409.651   7
  -6   1   6 12407.8 436.447   6
  -6   1   6 12915.7 436.504  16
  -6   1   6 13039.1 411.509  15
  -6   1   5 13061.5 383.159   7
  -6   1   5 13381.6 425.663   6
  -6   1   5 13945.3 421.920  16
  -6   1   5 12916.1 401.379  15
  -6   1   4 25686.3 555.944  15
  -6   1   4 26075.0 562.690   6
  -6   1   4 26537.6 544.447  16
  -6   1   3 129095. 1529.71   1
  -6   1   3 129565. 1323.87   9
  -6   1   2 5743.25 320.289   1
  -6   1   1 36616.0 790.329   1
  -6   1   1 38122.5 750.769   2
  -6   1   0 8655.13 373.636   2
  -6   1  -1 25110.9 663.533   2
  -6   1  -2 25027.4 709.787   2
  -6   1  -3 16947.3 600.902  14
  -6   1  -3 17096.5 642.172   2
  -6   1  -4 18749.4 502.556  10
  -6   1  -4 19903.5 687.451  14
  -6   1  -4 20709.8 736.343   2
  -6   1  -5 59463.0 960.229  10
  -6   1  -5 62781.3 1258.17  14
  -6   1  -6 28754.9 694.124  10
  -6   1  -6 30258.0 886.694  14
  -6   1  -7 962.407 162.508  10
  -6   1  -8 14897.2 534.094  12
  -6   1  -8 15124.8 473.224  10
  -6   1  -9 2452.13 197.357  12
  -6   1  -9 2660.56 194.018  10
   6   1  10 4688.21 338.547  13
  -6   2  11 1203.79 100.734   9
  -6   2   9 1337.70 153.660  11
  -6   2   8 6579.51 327.872   7
  -6   2   8 6518.22 329.378  11
  -6   2   7 3817.26 249.778   7
  -6   2   6 5791.98 284.867   7
  -6   2   6 5910.18 318.111  16
  -6   2   6 5708.30 281.673  15
  -6   2   5 48073.4 734.660   7
  -6   2   5 47499.5 787.496  15
  -6   2   5 49868.7 805.682  16
  -6   2   4 2851.85 205.768  16
  -6   2   4 2695.49 188.880  15
  -6   2   3 45076.6 796.151   9
  -6   2   3 44420.1 693.597  16
  -6   2   3 45428.8 728.067  15
  -6   2   2 49438.8 934.420   2
  -6   2   2 48591.7 806.107   9
  -6   2   2 49431.6 767.051  15
   6   2  -1 30331.5 1081.15   4
  -6   2   1 31112.6 754.955   2
  -6   2   0 25599.5 674.297   2
  -6   2  -1 30844.9 779.825   2
  -6   2  -2 31410.5 820.704   2
  -6   2  -2 32731.7 786.112  14
  -6   2  -3 75830.5 1364.19   2
  -6   2  -3 73504.6 1276.66  14
  -6   2  -4 12322.8 570.914   2
  -6   2  -4 11096.0 394.231  10
  -6   2  -4 12279.3 565.740  14
  -6   2  -5 2120.64 198.660  10
  -6   2  -5 2299.99 279.522  14
  -6   2  -6 1543.02 182.868  10
  -6   2  -6 1510.46 241.675  14
  -6   2  -7 14572.5 492.893  10
  -6   2  -7 14067.5 592.246  14
   6   2   8 993.365 251.689  13
  -6   2  -8 1287.12 155.585  10
   6   2   9 3398.88 361.776  13
  -6   2  -9 3206.08 207.076  12
  -6   2  -9 3733.69 205.122  10
  -6   3  10 324.998 98.0857  11
  -6   3  10 2378.71 165.944   9
  -6   3   9 1603.64 166.412  11
  -6   3   8 2781.61 226.272  11
  -6   3   7 4536.80 299.456  11
  -6   3   6 14853.7 451.533  15
  -6   3   5 9375.64 365.287  15
  -6   3   4 50181.7 826.709  15
  -6   3   3 47942.7 1065.59   2
  -6   3   3 46677.3 794.469  15
  -6   3   2 27462.6 797.739   2
  -6   3   2 26506.0 606.355   9
  -6   3   2 27006.5 615.425  15
  -6   3   1 13118.5 539.978   2
  -6   3   1 13621.8 403.912   6
  -6   3   1 12893.7 402.611   9
  -6   3   1 14256.2 442.633  15
   6   3   0 19907.3 989.970   4
  -6   3   0 21483.4 697.966   2
  -6   3  -1 373.471 99.0599  15
  -6   3  -1 211.806 120.056   2
  -6   3  -1 128.813 108.533  14
   6   3   2 43189.9 1154.60  13
  -6   3  -2 45816.3 965.740  14
  -6   3  -2 46218.2 1055.14   2
   6   3   3 13036.3 679.157  13
  -6   3  -3 13141.1 578.139   2
  -6   3  -3 12656.0 544.211  14
  -6   3  -4 9329.63 497.380   2
  -6   3  -4 10113.1 520.476  14
  -6   3  -5 8003.08 364.793  10
  -6   3  -5 7852.34 474.569  14
   6   3   6 1163.27 299.328  13
  -6   3  -6 1758.89 187.494  10
  -6   3  -6 1720.44 250.747  14
  -6   3  -7 4809.19 277.664  10
  -6   3  -7 5044.61 355.097  14
   6   3   8 951.425 263.157  13
  -6   3  -8 892.887 120.710  10
   6   3   9 1684.38 256.037  13
  -6   3  -9 1566.97 133.236  12
  -6   3  -9 1381.09 118.025  10
  -6   4  10 379.036 72.3488   9
  -6   4   9 35.3960 81.2146  11
  -6   4   8 15853.5 508.619  11
  -6   4   7 4227.54 291.830  11
  -6   4   6 1419.08 193.314  11
  -6   4   6 1088.48 136.580  15
  -6   4   5 10655.7 462.756  11
  -6   4   5 9892.49 381.362  15
  -6   4   4 2177.59 206.060  15
  -6   4   3 8841.80 372.516   9
  -6   4   3 8775.69 390.267  15
  -6   4   2 6862.86 306.711   9
  -6   4   2 6907.81 347.250  15
  -6   4   2 6469.38 443.877   2
  -6   4   1 37814.9 1000.13   2
  -6   4   1 39957.2 788.917  15
   6   4  -1 35888.2 1437.89   4
  -6   4   0 44519.6 1054.81   2
  -6   4   0 48022.1 851.808  15
  -6   4  -1 59752.2 1223.92   2
  -6   4  -1 59183.2 910.911  15
   6   4   2 3137.02 489.042   4
   6   4   2 2845.54 362.213  13
  -6   4  -2 2923.26 298.639   2
  -6   4  -2 2516.68 275.285  14
   6   4   3 22273.0 925.245  13
  -6   4  -3 23530.5 745.398  14
   6   4   4 626.255 251.375  13
  -6   4  -4 894.647 199.566  14
   6   4   5 2868.16 402.188  13
  -6   4  -5 2728.10 299.661  14
   6   4   6 1240.79 301.400  13
  -6   4  -6 812.780 128.947  10
  -6   4  -6 811.737 185.686  14
   6   4   7 7663.11 556.094  13
  -6   4  -7 7351.17 297.675  10
  -6   4  -7 7410.52 382.506  14
   6   4   8 158.528 183.672  13
  -6   4  -8 95.5391 59.2556  10
  -6   5   9 2867.94 156.881   9
  -6   5   8 446.415 113.224  11
  -6   5   8 247.532 79.7807   9
  -6   5   7 5040.86 305.410  11
  -6   5   6 2738.60 252.471  11
  -6   5   6 2555.83 189.853  15
  -6   5   5 2226.90 244.919  11
  -6   5   5 2134.60 190.732   9
  -6   5   5 2318.25 203.441  15
  -6   5   4 3271.85 281.180  11
  -6   5   4 3708.45 242.103   9
  -6   5   4 3826.70 267.526  15
  -6   5   3 9725.61 467.856  11
  -6   5   3 11637.7 446.966  15
  -6   5   2 4594.97 300.216  15
  -6   5   1 77323.0 1140.91  15
  -6   5   0 9784.91 414.442  15
   6   5   1 9730.61 604.277  13
  -6   5  -1 8765.30 375.583  15
   6   5   2 529.410 216.853  13
  -6   5  -2 1322.78 221.031  14
   6   5   3 21365.7 923.835  13
  -6   5  -3 20567.8 687.235  14
   6   5   4 2870.73 400.701  13
  -6   5  -4 2888.73 288.109  14
   6   5   5 10230.8 646.770  13
  -6   5  -5 9151.08 457.252  14
   6   5   6 1566.28 311.970  13
  -6   5  -6 1263.59 188.625  14
   6   5   7 6659.37 464.828  13
  -6   5  -7 5464.46 278.409  14
   6   5   8 1102.33 188.199  13
  -6   6   7 4739.01 261.347  11
  -6   6   6 1069.35 166.616  11
  -6   6   6 908.630 110.248  15
  -6   6   5 1858.63 210.721  11
  -6   6   5 2148.53 178.091  15
  -6   6   4 1001.92 179.663  11
  -6   6   4 1371.31 169.820  15
  -6   6   3 1529.95 210.037  11
  -6   6   3 2081.28 212.344  15
  -6   6   2 16524.2 537.897  15
  -6   6   1 1157.33 175.165  15
  -6   6   0 8983.78 388.849  15
   6   6   1 27197.6 932.642  13
  -6   6  -1 26278.2 609.301  15
   6   6   2 7230.57 522.924  13
  -6   6  -2 7849.99 437.644  14
   6   6   3 5726.97 488.400  13
  -6   6  -3 5903.03 369.543  14
   6   6   4 5262.11 445.905  13
  -6   6  -4 4907.95 322.278  14
   6   6   5 3840.22 374.093  13
  -6   6  -5 2723.84 233.722  14
   6   6   6 5942.11 412.514  13
  -6   6  -6 5648.64 274.070  14
   6   6   7 677.526 153.619  13
  -6   7   6 3151.36 141.771  15
  -6   7   5 2661.08 159.741  15
  -6   7   4 3900.05 218.689  15
  -6   7   3 3127.62 215.925  15
  -6   7   2 2501.58 203.706  15
  -6   7   1 14583.4 446.231  15
  -6   7   0 11433.6 381.057  15
   6   7   1 471.702 151.319  13
  -6   7  -1 656.119 102.780  15
  -6   7  -1 607.054 147.526  14
   6   7   2 8650.47 473.786  13
  -6   7  -2 9146.59 396.019  14
   6   7   3 116.404 133.723  13
  -6   7  -3 156.915 97.1686  14
   6   7   4 563.352 161.969  13
  -6   7  -4 574.507 115.527  14
   6   7   5 1724.81 203.421  13
  -6   7  -5 1781.37 143.231  14
  -6   8   4 437.984 62.2403  15
  -6   8   3 1008.18 95.3773  15
  -6   8   2 5003.28 202.854  15
  -6   8   2 4779.32 212.454  14
  -6   8   1 423.483 76.9398  15
  -6   8   1 442.120 89.5814  14
  -6   8   0 3046.91 145.959  15
  -6   8   0 3834.92 216.139  14
  -6   8  -1 5737.44 255.646  14
  -6   8  -2 872.471 108.482  14
  -7  -7   5 3398.68 150.808   7
  -7  -7   5 3349.57 164.571   8
  -7  -7   4 1272.96 123.489   8
  -7  -7   3 4234.98 225.976   8
  -7  -7   2 12934.9 397.646   8
  -7  -7   1 5899.74 273.751   8
  -7  -7   0 1777.71 161.963   8
  -7  -7  -1-0.24960 75.9514   8
  -7  -7  -2 614.677 90.7800   8
  -7  -6   7 3184.80 149.333   7
  -7  -6   6 3517.18 185.737   7
  -7  -6   6 3268.17 180.502   8
  -7  -6   5 1514.38 149.223   8
  -7  -6   4 3844.64 248.404   8
  -7  -6   3 3226.93 244.176   8
  -7  -6   2 2423.18 230.693   8
  -7  -6   1 2968.02 252.924   8
  -7  -6   0 2204.69 219.755   8
  -7  -6  -1 6110.26 316.108   8
  -7  -6  -2 5630.91 292.830   8
  -7  -6  -3 4473.60 235.868   8
  -7  -5   8 11376.0 298.636   7
  -7  -5   8 10830.6 282.959  16
  -7  -5   7 732.378 109.826   7
  -7  -5   6 9943.68 357.241   7
  -7  -5   6 8983.66 335.321   8
  -7  -5   5 17.6177 92.6987   8
  -7  -5   4 558.795 139.438   8
  -7  -5   3 286.274 141.846   8
  -7  -5   2 10067.9 447.033   8
  -7  -5   1 9211.80 427.172   8
  -7  -5   0 7206.04 383.324   8
  -7  -5  -1 9632.71 428.210   8
  -7  -5  -2 260.182 139.451   8
  -7  -5  -3 683.723 146.799   8
  -7  -5  -4 1823.70 175.687   8
  -7  -4   9 5387.66 213.776   7
  -7  -4   9 4959.52 190.411  16
  -7  -4   8 2801.58 186.580   7
  -7  -4   8 2488.82 172.464  16
  -7  -4   7 4952.60 264.797   7
  -7  -4   6 8429.02 357.709   7
  -7  -4   5 6392.80 336.136   8
  -7  -4   4 2550.36 234.542   8
  -7  -4   3 48456.7 845.787   6
  -7  -4   3 49084.6 947.161   8
  -7  -4   2 9831.34 379.989   6
  -7  -4   2 9401.06 426.290   8
  -7  -4   1 15744.9 465.546   6
  -7  -4   1 16950.3 575.758   8
  -7  -4   0 4824.83 319.933   8
  -7  -4  -1 8001.98 399.693   8
  -7  -4  -2 12947.6 500.455   8
  -7  -4  -3 2968.83 254.618   8
  -7  -4  -4 1758.99 193.918   8
  -7  -4  -5 14315.3 448.925   8
  -7  -3  10 1452.17 113.804   7
  -7  -3   9 1619.21 143.936   7
  -7  -3   9 1424.89 131.614  16
  -7  -3   8 6356.03 293.471   7
  -7  -3   8 6157.58 287.313  16
  -7  -3   7 16481.9 491.847   7
  -7  -3   6 5782.61 309.818   7
  -7  -3   5 63175.5 1002.69   7
  -7  -3   5 66847.6 1047.98   6
  -7  -3   4 20427.3 582.656   6
  -7  -3   4 19351.3 574.966   8
  -7  -3   3 1695.81 269.127   1
  -7  -3   3 1448.78 186.267   6
  -7  -3   3 1597.02 196.022   8
  -7  -3   2 26783.4 617.230   6
  -7  -3   2 28351.4 713.253   8
  -7  -3   2 28188.5 976.406   1
  -7  -3   1 24485.1 562.311   6
  -7  -3   1 26470.1 918.602   1
  -7  -3   1 25569.4 664.510   8
  -7  -3   0 2751.27 200.176   6
  -7  -3   0 2621.93 239.390   8
  -7  -3   0 3021.58 319.082   1
  -7  -3  -1 40169.7 830.755   8
  -7  -3  -2 594.991 158.031   8
  -7  -3  -3 36424.4 791.109   8
  -7  -3  -4 26202.0 666.316   8
  -7  -3  -5 2436.17 217.900   8
  -7  -3  -6 229.780 100.963   8
  -7  -2  10 3715.80 193.009   7
  -7  -2   9 8918.15 333.398   7
  -7  -2   9 8492.53 315.396  16
  -7  -2   8 651.624 129.185   7
  -7  -2   8 472.300 124.550  16
  -7  -2   7 13261.3 444.618   7
  -7  -2   7 13612.4 471.040  16
  -7  -2   6 34359.0 723.496   7
  -7  -2   6 36325.4 801.783   6
  -7  -2   5 14554.3 461.593   7
  -7  -2   5 16059.0 533.987   6
  -7  -2   4 43369.8 763.746   7
  -7  -2   4 45404.0 838.935   6
  -7  -2   4 43273.5 1170.60   1
  -7  -2   4 43139.1 824.909   9
  -7  -2   3 29593.1 955.899   1
  -7  -2   3 29295.3 660.932   6
  -7  -2   3 28452.6 681.771   9
  -7  -2   3 30819.7 716.372   8
  -7  -2   2 7227.91 471.484   1
  -7  -2   2 6384.77 310.939   6
  -7  -2   2 6556.51 345.472   9
  -7  -2   2 6631.86 328.676   8
  -7  -2   1 18760.4 732.329   1
  -7  -2   1 17973.6 484.188   6
  -7  -2   1 18830.1 543.101   8
  -7  -2   0 2051.08 252.606   1
  -7  -2   0 1901.78 170.252   6
  -7  -2   0 2110.30 201.677   8
  -7  -2  -1 36391.8 912.369   1
  -7  -2  -1 34857.4 639.474   6
  -7  -2  -1 37656.5 785.781   8
  -7  -2  -2 3848.47 264.939  12
  -7  -2  -2 4008.90 222.095   6
  -7  -2  -2 3775.49 278.153   8
  -7  -2  -3 19569.3 584.851   8
  -7  -2  -3 19299.9 604.057  12
  -7  -2  -4 1727.54 207.934   8
  -7  -2  -4 1997.50 237.721  12
  -7  -2  -5 15385.8 571.286  12
  -7  -2  -5 13916.9 501.572   8
  -7  -2  -6 8435.31 425.665  12
  -7  -2  -6 7545.30 352.421   8
  -7  -2  -7 7236.53 373.182  12
  -7  -2  -7 5778.00 266.674   8
  -7  -1  10 2668.27 175.028   7
  -7  -1   9 203.184 99.5293   7
  -7  -1   9 212.841 97.6789  16
  -7  -1   8 21658.1 551.862   7
  -7  -1   8 21760.0 562.142  16
  -7  -1   7 3820.99 247.720   7
  -7  -1   7 3596.39 232.954   9
  -7  -1   7 4133.53 269.499  16
  -7  -1   6 9420.55 363.744   7
  -7  -1   6 10082.1 439.259   6
  -7  -1   6 9169.22 376.092   9
  -7  -1   6 10246.5 402.520  16
  -7  -1   5 9222.69 349.484   7
  -7  -1   5 9677.32 537.110   1
  -7  -1   5 9893.90 419.883   6
  -7  -1   5 9100.95 389.900   9
  -7  -1   4 30507.6 677.445   6
  -7  -1   4 27873.2 665.275   9
  -7  -1   4 29434.1 940.120   1
  -7  -1   3 11982.1 415.394   6
  -7  -1   3 11149.7 424.818   9
  -7  -1   3 12207.5 591.048   1
  -7  -1   2 10622.1 389.340   6
  -7  -1   2 10882.3 548.950   1
  -7  -1   2 10710.5 422.574   9
  -7  -1   2 11015.2 393.974   8
  -7  -1   1 3800.62 235.568   6
  -7  -1   1 4136.17 280.559   9
  -7  -1   1 3922.30 328.438   1
  -7  -1   1 4169.81 249.160   8
  -7  -1   0 29114.2 657.738   8
  -7  -1   0 28527.7 581.761   6
  -7  -1   0 28594.4 814.952   1
  -7  -1  -1 8226.26 358.243   8
  -7  -1  -1 8527.41 422.784   1
  -7  -1  -1 8125.51 323.782   6
  -7  -1  -2 14281.8 487.520   8
  -7  -1  -2 13637.6 407.997   6
  -7  -1  -3 18565.1 472.138   6
  -7  -1  -4 1749.38 222.648  12
  -7  -1  -4 1869.36 164.756   6
  -7  -1  -5 7025.78 408.608  12
  -7  -1  -6 4301.33 285.430   8
  -7  -1  -6 5446.46 363.139  12
  -7  -1  -7 1224.63 153.108   8
  -7  -1  -7 1742.66 214.231  12
  -7  -1  -8 5013.17 283.928  12
  -7  -1  -8 3627.28 199.231   8
  -7   0  10 6185.89 261.305   7
  -7   0   9 3129.45 213.117   7
  -7   0   9 2465.25 169.387   9
  -7   0   9 2955.78 212.233  16
  -7   0   8 3554.04 237.282   7
  -7   0   8 3137.97 215.267   9
  -7   0   8 3511.37 248.183  16
  -7   0   7 10189.3 384.154   7
  -7   0   7 9576.29 398.049   9
  -7   0   7 10865.6 421.919  16
  -7   0   6 22960.6 551.963   7
  -7   0   6 24246.8 645.600   6
  -7   0   6 23510.3 628.969   9
  -7   0   6 24248.8 608.467  16
  -7   0   5 605.546 129.129  16
  -7   0   5 679.927 112.215   7
  -7   0   5 573.094 158.950   1
  -7   0   5 848.484 163.313   6
  -7   0   5 770.583 144.900   9
  -7   0   5 829.964 148.023  15
  -7   0   4 31971.3 672.010   6
  -7   0   4 30144.7 708.555   9
  -7   0   4 31270.6 642.364  16
  -7   0   4 29657.4 646.922  15
  -7   0   3 34324.6 885.336   1
  -7   0   3 34770.9 735.877   9
  -7   0   3 36327.0 659.628  16
  -7   0   3 35252.0 693.952  15
  -7   0   2 13173.2 545.565   1
  -7   0   2 14468.8 434.481   6
  -7   0   2 13267.0 463.490   9
  -7   0   2 13891.2 387.828  16
  -7   0   2 13962.0 440.223  15
  -7   0   1 10632.2 376.370   8
  -7   0   1 9422.34 448.038   1
  -7   0   1 10836.2 387.990   6
  -7   0   1 10845.2 422.674   9
  -7   0   1 10866.9 388.059  15
  -7   0   0 11660.6 394.498   8
  -7   0   0 11667.6 395.495   6
  -7   0   0 12572.8 466.256   9
  -7   0   0 11962.0 399.974  15
  -7   0  -1 146.261 85.7611   1
  -7   0  -1 56.4841 84.9558   6
  -7   0  -2 5183.62 337.741   2
  -7   0  -2 4223.74 241.222   6
  -7   0  -2 4758.54 312.338  14
  -7   0  -3 15843.4 459.472   6
  -7   0  -3 16992.9 617.759  14
  -7   0  -4 12023.8 408.377  10
  -7   0  -4 14461.2 632.058   2
  -7   0  -5 7506.77 348.388  10
  -7   0  -5 7264.62 311.218   6
  -7   0  -6-88.0478 177.271  12
  -7   0  -6 62.7963 91.8241  10
  -7   0  -6 37.1217 80.6734   6
  -7   0  -7 1983.09 233.486  12
  -7   0  -7 1970.36 190.646  10
  -7   0  -8 1372.40 139.107   8
  -7   0  -8 1805.05 189.540  12
  -7   0  -9 2032.56 155.110  12
  -7   1  10 2466.50 148.104   9
  -7   1   9 306.185 94.4651   7
  -7   1   9 172.242 81.6793   9
  -7   1   8 20923.0 525.431   7
  -7   1   8 18849.8 532.441   9
  -7   1   7 3002.21 215.957   7
  -7   1   7 2758.39 228.371   9
  -7   1   7 3234.76 245.369  16
  -7   1   6 8540.69 338.675   7
  -7   1   6 8549.57 374.111   6
  -7   1   6 7963.67 384.367   9
  -7   1   6 9002.83 375.797  16
  -7   1   6 8447.87 342.232  15
  -7   1   5 11295.3 419.509   6
  -7   1   5 10431.2 387.467  15
  -7   1   5 10621.3 442.043   9
  -7   1   5 11239.2 416.257  16
  -7   1   4 31831.5 664.261   6
  -7   1   4 31812.8 744.992   9
  -7   1   4 31847.8 640.414  16
  -7   1   3 13117.0 423.757   6
  -7   1   3 12204.6 449.456   9
  -7   1   3 12183.0 390.285  16
  -7   1   3 12276.1 410.152  15
  -7   1   2 11113.5 421.060   9
  -7   1   2 11299.0 352.044  16
  -7   1   2 11891.5 401.631  15
  -7   1   1 3743.97 237.465   6
  -7   1   1 3629.25 253.375   9
  -7   1   1 3888.96 243.045  15
  -7   1   0 30402.2 615.463   6
  -7   1   0 29635.8 691.304   9
  -7   1   0 30563.8 633.033  15
  -7   1  -1 7894.70 395.895   2
  -7   1  -1 7981.52 328.942   6
  -7   1  -1 8498.01 330.115  15
  -7   1  -1 8010.65 386.530  14
  -7   1  -2 14692.7 578.999   2
  -7   1  -2 14228.0 545.420  14
  -7   1  -3 20083.4 725.602   2
  -7   1  -3 18232.3 657.663  14
  -7   1  -4 2299.13 272.656  14
  -7   1  -5 6356.01 308.366  10
  -7   1  -5 6833.58 432.261  14
  -7   1  -6 6575.15 315.227  10
  -7   1  -7 1506.54 161.525  10
  -7   1  -8 3454.92 239.420  12
  -7   1  -8 3381.30 210.306  10
   7   1   9 1320.36 263.431  13
  -7   1  -9 1579.25 133.193  12
  -7   2  10 2473.71 151.871   9
  -7   2   9 6542.88 291.355   9
  -7   2   8 1089.80 153.692   9
  -7   2   7 11228.0 400.374   7
  -7   2   7 11352.0 447.832   9
  -7   2   7 12034.8 386.424  15
  -7   2   6 39312.7 697.847   7
  -7   2   6 40499.5 844.822   9
  -7   2   6 39271.5 718.194  15
  -7   2   5 16747.6 549.792   9
  -7   2   5 16132.7 498.473  16
  -7   2   5 15599.1 464.693  15
  -7   2   4 48391.2 792.305   6
  -7   2   4 48693.4 924.666   9
  -7   2   4 45854.9 783.756  16
  -7   2   4 46392.1 804.845  15
  -7   2   3 28581.3 686.417   9
  -7   2   3 27395.3 579.629  16
  -7   2   3 28223.9 638.484  15
  -7   2   2 6982.81 311.154   6
  -7   2   2 6307.65 322.300   9
  -7   2   2 6698.95 318.838  15
  -7   2   1 19826.6 511.365   6
  -7   2   1 18445.7 529.576   9
  -7   2   1 19843.1 522.019  15
  -7   2   0 2867.64 259.474   2
  -7   2   0 2685.31 202.582   6
  -7   2   0 2768.22 222.791   9
  -7   2   0 2609.86 208.239  15
  -7   2  -1 38758.2 689.804  15
  -7   2  -1 36523.7 840.308  14
  -7   2  -2 4446.49 334.933   2
  -7   2  -2 4240.24 324.106  14
  -7   2  -3 19077.9 698.893   2
  -7   2  -3 19254.3 686.536  14
  -7   2  -4 2658.76 301.216  14
  -7   2  -5 13087.0 582.122  14
  -7   2  -6 7835.01 329.395  10
  -7   2  -6 8824.11 476.612  14
   7   2   7 7544.22 599.839  13
  -7   2  -7 5676.03 269.793  10
   7   2   8 266.655 232.923  13
  -7   2  -8 243.184 96.9395  12
  -7   2  -8 368.554 85.6080  10
  -7   2  -8 304.419 71.0011   6
   7   2   9 2339.21 294.476  13
  -7   2  -9 1650.94 120.643  12
  -7   3  10 1239.54 106.777   9
  -7   3   9 1111.33 132.760   9
  -7   3   8 5449.67 289.545   9
  -7   3   7 15998.7 522.258   9
  -7   3   7 15976.1 426.979  15
  -7   3   6 6704.35 361.473   9
  -7   3   6 6555.06 299.059  15
  -7   3   5 62505.8 1053.46   9
  -7   3   5 59450.1 913.722  15
  -7   3   4 20721.3 605.625   9
  -7   3   4 19397.2 527.343  15
  -7   3   3 1147.06 162.899   9
  -7   3   3 1201.80 156.765  15
  -7   3   2 33401.8 650.682   6
  -7   3   2 31873.5 694.900   9
  -7   3   2 33551.4 683.091  15
  -7   3   1 26450.5 790.577   2
  -7   3   1 27692.0 600.701   6
  -7   3   1 26830.0 623.756   9
  -7   3   1 28286.1 631.735  15
  -7   3   0 2777.20 272.809   2
  -7   3   0 2797.17 212.082   6
  -7   3   0 2968.63 224.517   9
  -7   3   0 2495.13 209.798  15
  -7   3   0 2750.82 240.518  14
  -7   3  -1 40998.6 1021.72   2
  -7   3  -1 41316.8 732.025  15
  -7   3  -1 40877.0 915.832  14
  -7   3  -2 822.105 168.427   2
  -7   3  -2 774.315 175.091  14
   7   3   3 35439.9 1155.19  13
  -7   3  -3 37734.9 948.385  14
   7   3   4 26509.0 1072.21  13
  -7   3  -4 28167.8 833.124  14
   7   3   5 2439.89 397.099  13
  -7   3  -5 1941.90 261.615  14
   7   3   6 88.0545 241.079  13
  -7   3  -6 210.299 146.493  14
   7   3   7 1762.62 351.926  13
  -7   3  -7 1229.10 122.625  10
   7   3   8 4612.04 431.124  13
  -7   3  -8 3572.70 206.024  12
  -7   4   9 5285.41 223.470   9
  -7   4   8 2625.85 194.603   9
  -7   4   7 5218.41 287.108   9
  -7   4   7 5063.66 231.076  15
  -7   4   6 6546.47 337.989   9
  -7   4   6 6155.98 285.320  15
  -7   4   5 5480.50 319.400   9
  -7   4   5 5084.08 277.805  15
  -7   4   4 1378.18 172.911   9
  -7   4   4 1226.32 157.122  15
  -7   4   3 53358.6 889.749   9
  -7   4   3 52300.0 874.815  15
  -7   4   2 11216.2 402.342   9
  -7   4   2 10180.3 410.345  15
  -7   4   1 15583.2 442.836   6
  -7   4   1 15920.1 504.542  15
  -7   4   0 3840.60 237.338   6
  -7   4   0 4032.20 253.917  15
  -7   4   0 4655.72 317.702  14
  -7   4  -1 6971.28 316.138  15
  -7   4  -1 7591.89 415.463  14
  -7   4  -2 12201.8 531.396  14
   7   4   3 3086.50 382.781  13
  -7   4  -3 2739.37 284.435  14
   7   4   4 1588.58 330.322  13
  -7   4  -4 1506.64 232.498  14
   7   4   5 17200.8 867.560  13
  -7   4  -5 15074.1 586.272  14
   7   4   6 2729.77 393.015  13
  -7   4  -6 2052.31 222.461  14
   7   4   7 12931.5 682.843  13
   7   4   8 2940.09 316.706  13
  -7   4  -8 2303.77 117.316   6
  -7   5   8 10289.5 286.154   9
  -7   5   7 550.690 96.9236   9
  -7   5   7 382.112 67.9460  15
  -7   5   6 8463.15 322.699   9
  -7   5   6 7786.18 296.345  15
  -7   5   5 38.7798 69.4699   9
  -7   5   5-92.0939 95.1534  15
  -7   5   4 872.606 121.444   9
  -7   5   4 582.990 117.904  15
  -7   5   3 408.889 121.442  15
  -7   5   2 8840.83 376.269  15
  -7   5   1 8601.18 371.244  15
  -7   5   1 8749.59 416.220  14
  -7   5   0 6473.67 315.979  15
  -7   5   0 7665.98 405.087  14
  -7   5  -1 8713.06 329.944   6
  -7   5  -1 8585.59 330.813  15
   7   5   2 239.198 180.865  13
  -7   5  -2 460.763 159.839  14
   7   5   3 832.078 244.903  13
  -7   5  -3 728.197 172.679  14
   7   5   4 2031.38 336.484  13
  -7   5  -4 3089.78 276.565  14
   7   5   5 1071.91 280.755  13
  -7   5  -5 824.962 161.080  14
   7   5   6 12360.9 655.390  13
  -7   5  -6 11733.3 404.007  14
   7   5   7 235.116 166.459  13
  -7   6   6 3468.84 169.998  15
  -7   6   5 729.201 104.890  15
  -7   6   4 3866.81 225.156  15
  -7   6   3 3385.58 224.977  15
  -7   6   2 2329.68 197.501  15
  -7   6   2 2380.44 201.451  14
  -7   6   1 1559.28 165.871  15
  -7   6   1 1407.63 176.700  14
  -7   6   0 2107.66 178.432  15
  -7   6   0 2688.13 241.636  14
  -7   6  -1 4446.32 220.726  15
  -7   6  -1 5271.13 330.749  14
  -7   6  -2 5503.96 329.376  14
   7   6   3 4794.91 399.529  13
  -7   6  -3 3947.50 187.083   6
  -7   6  -3 4825.11 302.440  14
   7   6   4 2642.28 312.180  13
  -7   6  -4 2336.04 143.208   6
  -7   6  -4 2665.41 218.440  14
   7   6   5 4310.70 354.255  13
  -7   6  -5 4372.71 171.822   6
  -7   6  -5 4658.25 243.870  14
  -7   7   5 2773.26 137.592  15
  -7   7   4 1200.27 111.496  15
  -7   7   3 3228.41 182.114  15
  -7   7   2 11405.0 332.742  15
  -7   7   1 5095.64 225.470  15
  -7   7   1 6003.46 280.726  14
  -7   7   0 1171.32 114.049  15
  -7   7   0 1438.79 160.620  14
  -7   7  -1 51.2592 79.6499  14
  -7   7  -2 655.329 115.564  14
  -7   7  -3 1587.24 149.088  14
  -7   7  -4 525.991 84.9806  14
  -8  -7   3 742.292 83.5391   8
  -8  -7   2 2871.34 155.902   8
  -8  -7   1 55.0421 59.9645   8
  -8  -7   0 3555.02 174.288   8
  -8  -6   5 2342.24 125.235   7
  -8  -6   5 2422.65 142.980   8
  -8  -6   4 2688.08 143.556   7
  -8  -6   4 3107.15 186.006   8
  -8  -6   3 4388.07 234.895   8
  -8  -6   2 2739.28 203.615   8
  -8  -6   1 5263.20 278.101   8
  -8  -6   0 3210.99 220.841   8
  -8  -6  -1 129.835 90.9833   8
  -8  -6  -2 5818.67 254.902   8
  -8  -6  -3 2686.86 157.482   8
  -8  -5   7 6878.21 209.194   7
  -8  -5   7 7069.14 227.169  16
  -8  -5   6 1016.66 103.243   7
  -8  -5   5 1172.59 117.488   7
  -8  -5   5 1294.75 135.223   8
  -8  -5   4 2216.59 162.197   7
  -8  -5   4 2332.65 193.879   8
  -8  -5   3 5779.03 312.632   8
  -8  -5   2 17279.0 529.417   8
  -8  -5   1 1262.81 191.196   8
  -8  -5   0 15625.4 510.226   8
  -8  -5  -1 4461.75 282.609   8
  -8  -5  -2 1168.59 161.403   8
  -8  -5  -3 1475.59 160.320   8
  -8  -5  -4 948.764 118.435   8
  -8  -4   8 5094.10 192.597   7
  -8  -4   8 4982.52 198.916  16
  -8  -4   7 698.826 97.1752   7
  -8  -4   7 619.820 100.109  16
  -8  -4   6 9410.51 322.833   7
  -8  -4   5 5822.07 266.409   7
  -8  -4   5 5940.21 287.538   8
  -8  -4   4 8432.04 327.428   7
  -8  -4   4 9116.91 386.794   8
  -8  -4   3 11191.2 414.521   6
  -8  -4   3 12047.5 450.562   8
  -8  -4   2 10642.8 390.281   6
  -8  -4   2 11209.5 445.417   8
  -8  -4   1 3333.31 223.582   6
  -8  -4   1 3491.01 270.739   8
  -8  -4   0 5332.61 336.698   8
  -8  -4  -1 4046.95 299.250   8
  -8  -4  -2 13183.5 483.163   8
  -8  -4  -3 6071.06 325.491   8
  -8  -4  -4 89.5190 94.0219   8
  -8  -4  -5 3912.66 221.396   8
  -8  -3   9 6158.63 209.896   7
  -8  -3   9 6418.37 212.063  16
  -8  -3   8 40.4279 59.3113   7
  -8  -3   8 84.8538 74.5851  16
  -8  -3   7 7678.47 294.380   7
  -8  -3   7 8332.14 326.975  16
  -8  -3   6 1756.90 159.328   7
  -8  -3   5 8878.05 340.626   7
  -8  -3   4 10806.6 371.796   7
  -8  -3   4 11472.0 446.155   6
  -8  -3   4 10891.6 416.496   8
  -8  -3   3 2279.41 217.546   6
  -8  -3   3 2203.02 213.214   8
  -8  -3   2 8008.01 356.025   6
  -8  -3   2 8318.83 389.625   8
  -8  -3   1 28900.3 616.920   6
  -8  -3   1 28537.7 709.395   8
  -8  -3   0 4766.29 254.625   6
  -8  -3   0 4899.78 319.177   8
  -8  -3  -1 34131.5 766.905   8
  -8  -3  -2 8263.61 401.361   8
  -8  -3  -3 586.256 155.718   8
  -8  -3  -4 3833.56 271.970   8
  -8  -3  -5 1773.96 180.125   8
  -8  -3  -6 1762.38 147.772   8
  -8  -2   9 2118.03 144.216   7
  -8  -2   9 2008.70 146.429  16
  -8  -2   8 4836.25 234.211   7
  -8  -2   8 5204.03 254.868  16
  -8  -2   7 8169.05 316.398   7
  -8  -2   7 8782.69 357.969  16
  -8  -2   6 10262.9 358.514   7
  -8  -2   6 11242.3 418.565  16
  -8  -2   5 2875.24 195.519   7
  -8  -2   5 3340.42 271.419   6
  -8  -2   5 2995.76 222.172   9
  -8  -2   4 27612.3 673.115   6
  -8  -2   4 24395.7 643.418   9
  -8  -2   3 17061.3 516.626   6
  -8  -2   3 15232.2 525.828   9
  -8  -2   3 16263.9 509.301   8
  -8  -2   2 14213.2 464.738   6
  -8  -2   2 14142.3 489.705   8
  -8  -2   1 15639.5 468.918   6
  -8  -2   1 16932.2 728.008   1
  -8  -2   1 16793.5 524.855   8
  -8  -2   0 33224.7 652.930   6
  -8  -2   0 34943.0 753.839   8
  -8  -2  -1 128.366 113.978   8
  -8  -2  -1-32.7351 97.2675   6
  -8  -2  -2 10490.0 352.214   6
  -8  -2  -2 11576.5 452.594   8
  -8  -2  -3 13263.6 477.764  12
  -8  -2  -3 13280.0 508.557   8
  -8  -2  -4 11584.1 453.398  12
  -8  -2  -4 12050.3 461.138   8
  -8  -2  -5 4096.31 281.850  12
  -8  -2  -5 3592.36 253.148   8
  -8  -2  -6 3819.67 236.015   8
  -8  -2  -7 57.8171 63.1398   8
  -8  -1  10 8187.23 232.472   7
  -8  -1   9 5828.07 238.039   7
  -8  -1   9 5953.82 249.927  16
  -8  -1   8 1811.94 157.795   7
  -8  -1   8 2031.41 184.047  16
  -8  -1   7 1916.05 167.206   7
  -8  -1   7 1828.59 164.775   9
  -8  -1   7 2017.40 199.955  16
  -8  -1   6 2468.73 184.127   7
  -8  -1   6 2890.36 246.880   6
  -8  -1   6 2511.65 210.558   9
  -8  -1   6 2571.25 220.566  16
  -8  -1   5 2552.81 234.574   6
  -8  -1   5 2403.65 220.556   9
  -8  -1   5 2190.96 203.490  16
  -8  -1   4 12424.9 482.237   9
  -8  -1   4 12366.7 433.541  16
  -8  -1   3 733.994 153.169   6
  -8  -1   3 574.879 143.263   9
  -8  -1   3 561.088 115.367  16
  -8  -1   3 521.889 170.071   1
  -8  -1   2 38814.7 1050.10   1
  -8  -1   2 39748.1 751.769   6
  -8  -1   2 37830.9 843.352   9
  -8  -1   2 37040.4 671.512  16
  -8  -1   2 40086.3 762.542   8
  -8  -1   1 8702.72 496.665   1
  -8  -1   1 8677.25 365.694   6
  -8  -1   1 8865.58 371.774   8
  -8  -1   0 3582.35 294.321   1
  -8  -1   0 3295.07 225.123   6
  -8  -1   0 3576.47 249.735   8
  -8  -1  -1 2106.24 190.003   6
  -8  -1  -1 1946.66 205.426   8
  -8  -1  -2 10216.0 418.617   8
  -8  -1  -2 9272.75 349.189   6
  -8  -1  -3 5402.39 323.370   8
  -8  -1  -3 5227.80 326.334  12
  -8  -1  -3 5388.25 268.265   6
  -8  -1  -4 21015.5 604.291   8
  -8  -1  -4 21083.9 635.844  12
  -8  -1  -4 19862.6 480.300   6
  -8  -1  -5 4741.18 293.342   8
  -8  -1  -5 4531.06 313.028  12
  -8  -1  -6 3636.24 269.419  12
  -8  -1  -6 3460.77 237.469   8
  -8  -1  -7 8058.41 336.644  12
  -8  -1  -7 6511.54 270.588   8
  -8   0   9 6257.72 247.938   7
  -8   0   9 5750.08 218.134   9
  -8   0   8 8809.90 318.334   7
  -8   0   8 8549.44 316.781   9
  -8   0   7 4876.21 250.164   7
  -8   0   7 4611.58 265.840   9
  -8   0   7 5313.71 298.130  16
  -8   0   6 4395.19 236.909   7
  -8   0   6 5092.27 305.354   6
  -8   0   6 4718.79 284.220   9
  -8   0   6 4817.79 289.629  16
  -8   0   5 3905.21 266.383   6
  -8   0   5 3681.24 268.786   9
  -8   0   5 3716.70 252.875  16
  -8   0   4 875.727 162.283   6
  -8   0   4 707.088 157.778   9
  -8   0   4 571.606 121.982  16
  -8   0   3 7620.31 344.591   6
  -8   0   3 6307.41 417.906   1
  -8   0   3 6842.36 365.097   9
  -8   0   3 6648.88 307.146  16
  -8   0   3 6944.52 348.874  15
  -8   0   2 2325.37 260.327   1
  -8   0   2 2385.20 209.781   6
  -8   0   2 2369.51 235.526   9
  -8   0   2 2200.94 175.237  16
  -8   0   2 2723.02 233.948  15
  -8   0   1 5880.87 304.611   6
  -8   0   1 5679.12 348.551   9
  -8   0   1 5312.16 362.765   1
  -8   0   1 5512.71 283.013   8
  -8   0   0 9179.16 380.895   8
  -8   0   0 9242.76 376.448   6
  -8   0  -1 11284.0 425.664   8
  -8   0  -1 11624.5 406.760   6
  -8   0  -2 16363.3 468.323   6
  -8   0  -3 7085.43 312.165   6
  -8   0  -4 322.426 102.141   6
  -8   0  -5 15302.3 565.738  12
  -8   0  -5 13846.4 398.127   6
  -8   0  -6 8501.32 366.867   8
  -8   0  -6 9224.64 417.942  12
  -8   0  -7 621.704 111.674   8
  -8   0  -7 661.916 131.897  12
  -8   0  -8 125.506 56.5924   8
  -8   0  -8 308.708 87.4913  12
  -8   1   9 5009.46 216.486   9
  -8   1   8 1303.68 135.277   7
  -8   1   8 1276.98 142.166   9
  -8   1   7 1479.14 143.872   7
  -8   1   7 1518.26 173.373   9
  -8   1   7 1672.05 191.225  16
  -8   1   6 3165.18 231.819   6
  -8   1   6 3027.35 244.783   9
  -8   1   6 3161.78 241.625  16
  -8   1   5 3454.08 247.437   6
  -8   1   5 3434.70 265.902   9
  -8   1   5 3164.79 229.551  15
  -8   1   5 3525.76 243.891  16
  -8   1   4 16191.3 489.912   6
  -8   1   4 16003.5 540.333   9
  -8   1   4 15584.1 469.869  16
  -8   1   4 15055.3 474.179  15
  -8   1   3 438.508 124.816   6
  -8   1   3 534.854 148.737   9
  -8   1   3 633.934 128.095  16
  -8   1   3 669.003 148.917  15
  -8   1   2 37909.8 827.096   9
  -8   1   2 38840.5 658.973  16
  -8   1   2 38788.8 764.537  15
  -8   1   1 9605.40 374.214   6
  -8   1   1 8958.81 421.691   9
  -8   1   1 8864.01 375.608  15
  -8   1   0 3061.73 217.563   8
  -8   1   0 3383.09 244.978   6
  -8   1   0 3983.97 295.800   9
  -8   1   0 3593.05 246.118  15
  -8   1  -1 1933.09 189.384   6
  -8   1  -1 2224.04 195.973  15
  -8   1  -2 10554.4 387.263   6
  -8   1  -2 10871.9 477.438  14
  -8   1  -3 5379.25 283.658   6
  -8   1  -3 5480.47 357.883  14
  -8   1  -4 21295.8 539.329   6
  -8   1  -5 4874.05 256.105   6
  -8   1  -6 3492.67 197.537   6
   8   1   7 9649.78 735.171  13
  -8   1  -7 8415.97 350.764  12
  -8   1  -8 801.315 88.2551   8
   8   1   8 929.888 304.348  13
  -8   1  -8 1196.81 121.269  12
  -8   2   9 1281.50 119.552   9
  -8   2   8 5721.73 272.414   9
  -8   2   7 8821.54 372.472   9
  -8   2   6 13163.2 479.832   9
  -8   2   6 12016.9 397.587  15
  -8   2   5 2452.61 194.261   6
  -8   2   5 2640.95 236.943   9
  -8   2   5 2454.91 204.369  15
  -8   2   4 28650.5 614.111   6
  -8   2   4 28088.4 704.381   9
  -8   2   4 27458.0 624.725  15
  -8   2   3 15780.9 469.040   6
  -8   2   3 14581.7 515.843   9
  -8   2   3 15061.1 472.608  15
  -8   2   2 16673.6 486.545   6
  -8   2   2 15761.2 525.349   9
  -8   2   2 15907.4 503.861  15
  -8   2   1 15372.2 472.836   6
  -8   2   1 14756.2 515.704   9
  -8   2   1 15518.7 487.692  15
  -8   2   0 37088.9 711.399   6
  -8   2   0 35653.1 790.199   9
  -8   2   0 36215.8 736.233  15
  -8   2  -1-17.8855 109.088   6
  -8   2  -1 219.487 100.632  15
  -8   2  -1 57.0983 106.642  14
  -8   2  -2 10963.0 401.006   6
  -8   2  -2 10612.4 481.144  14
  -8   2  -3 14787.0 463.150   6
  -8   2  -3 14672.2 580.705  14
   8   2   4 10208.1 689.816  13
  -8   2  -4 10614.3 501.294  14
   8   2   5 3872.61 493.829  13
  -8   2  -5 4324.87 321.669  14
   8   2   6 4061.15 524.403  13
  -8   2  -6 3880.04 214.552   6
   8   2   7 68.4881 263.272  13
  -8   2  -7-103.917 101.779  12
  -8   2  -7-15.9094 60.8332   6
  -8   2  -8 3370.73 154.591   8
  -8   2  -8 4321.99 191.900  12
  -8   3   9 6126.08 223.697   9
  -8   3   8 158.045 82.1763   9
  -8   3   7 8135.02 342.752   9
  -8   3   7 7463.44 277.341  15
  -8   3   6 2323.02 212.449   9
  -8   3   6 2259.67 177.888  15
  -8   3   5 10592.9 427.629   9
  -8   3   5 9889.60 366.660  15
  -8   3   4 13252.4 473.074   9
  -8   3   4 11993.1 418.447  15
  -8   3   3 1824.15 167.124   6
  -8   3   3 1932.40 207.256   9
  -8   3   3 1933.01 192.916  15
  -8   3   2 7534.17 326.176   6
  -8   3   2 7354.48 360.378   9
  -8   3   2 7754.95 358.291  15
  -8   3   1 26653.6 604.517   6
  -8   3   1 26911.9 659.692   9
  -8   3   0 5782.79 292.542   6
  -8   3   0 6330.30 309.026  15
  -8   3  -1 32625.0 670.585   6
  -8   3  -1 31899.7 645.705  15
  -8   3  -1 33531.6 817.738  14
  -8   3  -2 8163.69 347.985   6
  -8   3  -2 7761.22 423.665  14
  -8   3  -3 607.682 162.391  14
   8   3   4 3638.12 443.790  13
  -8   3  -4 4728.74 338.072  14
   8   3   5 1549.29 360.538  13
  -8   3  -5 1767.31 217.115  14
   8   3   6 2979.45 443.160  13
  -8   3  -6 1950.97 155.998   6
   8   3   7 5792.54 539.171  13
  -8   3  -7 3603.08 163.341   6
  -8   4   8 5257.99 216.886   9
  -8   4   7 744.034 110.522   9
  -8   4   7 668.977 86.0432  15
  -8   4   6 9430.13 354.921   9
  -8   4   6 8351.90 298.036  15
  -8   4   5 6689.51 317.121   9
  -8   4   5 6106.55 281.408  15
  -8   4   4 10680.0 397.263   9
  -8   4   4 9853.61 372.815  15
  -8   4   3 11955.8 419.357   9
  -8   4   3 11143.1 412.315  15
  -8   4   2 12588.3 429.377   9
  -8   4   2 11552.6 419.978  15
  -8   4   1 2866.28 198.443   6
  -8   4   1 3152.67 232.076  15
  -8   4   0 4414.00 245.822   6
  -8   4   0 4526.67 264.772  15
  -8   4   0 4336.86 291.899  14
  -8   4  -1 3997.50 235.545   6
  -8   4  -1 3933.41 225.021  15
  -8   4  -1 4107.08 306.619  14
  -8   4  -2 11394.7 391.928   6
  -8   4  -2 11988.7 511.691  14
  -8   4  -3 6352.40 299.623   6
  -8   4  -3 6482.91 382.710  14
   8   4   4-187.289 218.871  13
  -8   4  -4-28.1518 123.022  14
  -8   4  -5 3860.36 208.083   6
  -8   4  -5 3904.46 268.039  14
   8   4   6 218.367 245.838  13
  -8   4  -6 142.014 67.3166   6
  -8   5   7 7472.80 227.925   9
  -8   5   6 903.194 101.551   9
  -8   5   6 661.751 90.4652  15
  -8   5   5 503.317 94.1205   9
  -8   5   5 460.752 96.9624  15
  -8   5   4 2659.83 195.902  15
  -8   5   3 4724.61 259.971  15
  -8   5   2 17023.6 480.841  15
  -8   5   1 585.299 122.846  15
  -8   5   0 11965.3 387.892  15
  -8   5   0 13532.9 479.336  14
  -8   5  -1 3501.41 194.016   6
  -8   5  -1 3479.05 197.151  15
  -8   5  -1 4037.80 286.912  14
  -8   5  -2 825.874 110.132   6
  -8   5  -2 935.919 165.123  14
  -8   5  -3 1318.31 131.007   6
  -8   5  -3 1355.29 180.876  14
  -8   5  -4 841.821 103.164   6
  -8   5  -4 825.478 139.519  14
   8   5   5 2533.90 329.070  13
  -8   5  -5 2121.65 131.770   6
  -8   5  -5 2273.10 183.334  14
  -8   6   5 2663.65 146.791  15
  -8   6   4 3216.16 181.536  15
  -8   6   3 4060.75 214.078  15
  -8   6   2 2365.96 173.611  15
  -8   6   1 3744.74 207.245  15
  -8   6   0 2783.17 167.394  15
  -8   6   0 3418.34 224.074  14
  -8   6  -1 13.6576 78.6674  14
  -8   6  -2 5139.27 273.328  14
  -8   6  -3 2658.06 189.616  14
  -8   6  -4 593.044 93.5154  14
  -8   7   3 309.810 61.2668  15
  -8   7   2 2413.99 130.027  15
  -8   7   1 216.142 54.7800  15
  -9  -6   3 1718.80 117.077   8
  -9  -6   2 9884.49 285.351   8
  -9  -6   1 98.9509 64.8419   8
  -9  -6   0 2429.66 155.760   8
  -9  -6  -1 1801.35 129.866   8
  -9  -5   6 1109.77 84.2194  16
  -9  -5   5 2929.94 146.079  16
  -9  -5   4 3286.42 177.118   8
  -9  -5   3 1250.78 134.653   8
  -9  -5   2 1419.47 151.872   8
  -9  -5   1 290.907 104.986   8
  -9  -5   0 11757.4 384.524   8
  -9  -5  -1 489.156 107.130   8
  -9  -5  -2 6639.77 269.533   8
  -9  -5  -3 2552.74 157.014   8
  -9  -4   7 1561.94 109.992  16
  -9  -4   6 244.001 70.6255  16
  -9  -4   5 2314.51 158.459  16
  -9  -4   4 1769.30 154.349   8
  -9  -4   3 2403.71 189.731   8
  -9  -4   2 3051.37 204.719   6
  -9  -4   2 3212.87 227.360   8
  -9  -4   1 10704.4 402.340   8
  -9  -4   0 8107.17 361.194   8
  -9  -4  -1 5430.34 297.665   8
  -9  -4  -2 630.431 136.854   8
  -9  -4  -3 5243.38 268.385   8
  -9  -4  -4 760.995 112.440   8
  -9  -4  -5 1282.08 103.222   8
  -9  -3   8 2049.92 124.696  16
  -9  -3   7 756.384 79.3446   7
  -9  -3   7 1052.97 113.266  16
  -9  -3   6 7337.39 284.165  16
  -9  -3   5 1116.65 134.653  16
  -9  -3   4 6946.70 326.594   6
  -9  -3   3 10837.5 401.157   6
  -9  -3   3 10345.7 381.335   8
  -9  -3   2 583.392 128.767   8
  -9  -3   2 381.865 120.298   6
  -9  -3   1 6813.22 300.396   6
  -9  -3   1 7625.71 364.950   8
  -9  -3   0 1059.04 137.245   6
  -9  -3   0 1188.94 169.820   8
  -9  -3  -1 3.82529 112.005   8
  -9  -3  -2 7731.90 351.714   8
  -9  -3  -3 3673.63 247.395   8
  -9  -3  -4 6518.24 293.525   8
  -9  -3  -5 5689.39 243.511   8
  -9  -2   8 3464.92 149.227   7
  -9  -2   8 5155.33 213.619  16
  -9  -2   7 3534.92 169.683   7
  -9  -2   7 4118.70 220.416  16
  -9  -2   6 1570.05 157.994  16
  -9  -2   5 5420.42 303.894   6
  -9  -2   5 4509.53 252.317  16
  -9  -2   4 9889.55 399.538   6
  -9  -2   4 8798.40 347.104  16
  -9  -2   3 5149.76 289.770   6
  -9  -2   3 4662.38 248.249  16
  -9  -2   2 9590.59 381.626   6
  -9  -2   2 9605.14 391.774   8
  -9  -2   1 6675.55 313.743   6
  -9  -2   1 6629.01 334.604   8
  -9  -2   0 6056.10 283.215   6
  -9  -2   0 6165.02 325.252   8
  -9  -2  -1 6699.52 291.157   6
  -9  -2  -1 7356.64 353.011   8
  -9  -2  -2 10771.0 339.839   6
  -9  -2  -2 12023.2 443.488   8
  -9  -2  -3 1387.62 178.737   8
  -9  -2  -4 4891.57 272.770   8
  -9  -2  -5 695.903 118.945   8
  -9  -2  -6 4001.69 193.560   8
  -9  -1   8 888.474 79.8389   7
  -9  -1   8 11324.0 330.587  16
  -9  -1   7 11274.1 341.958   9
  -9  -1   7 11935.0 376.357  16
  -9  -1   6 14399.0 457.330   6
  -9  -1   6 13286.4 422.940   9
  -9  -1   6 13522.3 425.139  16
  -9  -1   5 6639.09 334.931   6
  -9  -1   5 5835.64 311.683   9
  -9  -1   5 5809.82 293.643  16
  -9  -1   4 8430.37 394.703   9
  -9  -1   4 8009.20 338.211  16
  -9  -1   3 20158.6 617.394   9
  -9  -1   3 20017.8 500.966  16
  -9  -1   2 3621.46 255.752   6
  -9  -1   1 3554.64 246.744   6
  -9  -1   1 3780.86 248.858   8
  -9  -1   0 18708.3 503.392   6
  -9  -1   0 19189.7 530.092   8
  -9  -1  -1 3593.29 225.457   6
  -9  -1  -1 3901.37 256.384   8
  -9  -1  -2 12746.5 392.001   6
  -9  -1  -2 14500.1 478.159   8
  -9  -1  -3 621.193 142.110   8
  -9  -1  -3 659.108 124.195  12
  -9  -1  -3 518.438 101.875   6
  -9  -1  -4 2619.90 206.316  12
  -9  -1  -4 2341.14 158.195   6
  -9  -1  -4 2645.39 221.137   8
  -9  -1  -5 7300.62 321.553  12
  -9  -1  -5 7195.76 309.792   8
  -9  -1  -6 952.092 125.094  12
  -9  -1  -6 824.131 111.625   8
  -9  -1  -7 1092.76 93.0000   8
  -9   0   8 68.1680 55.4598   9
  -9   0   7 168.630 84.3141   9
  -9   0   7 299.654 113.085  16
  -9   0   6 1461.37 171.769   6
  -9   0   6 1218.28 158.908   9
  -9   0   6 1359.01 166.270  16
  -9   0   5 7822.99 350.549   6
  -9   0   5 7495.41 365.661   9
  -9   0   5 7157.95 323.322  16
  -9   0   4 17440.7 567.105   9
  -9   0   4 16400.6 473.512  16
  -9   0   3 428.867 131.955   6
  -9   0   3 412.558 153.180   9
  -9   0   3 302.998 98.8631  16
  -9   0   2 58948.5 908.820   6
  -9   0   2 56190.4 1047.37   9
  -9   0   1 14005.9 442.776   6
  -9   0   1 13805.4 425.173   8
  -9   0   0 518.916 118.361   8
  -9   0   0 390.821 117.198   6
  -9   0  -1 2525.39 205.980   6
  -9   0  -1 2520.92 213.112   8
  -9   0  -2 5927.05 310.479   8
  -9   0  -2 5586.50 277.403   6
  -9   0  -3 8980.64 378.223   8
  -9   0  -3 9023.76 377.393  12
  -9   0  -3 8689.02 327.090   6
  -9   0  -4 9179.91 371.823   8
  -9   0  -4 9003.69 380.764  12
  -9   0  -4 8403.72 301.457   6
  -9   0  -5 1004.70 143.012   8
  -9   0  -5 1190.95 154.230  12
  -9   0  -5 1128.96 114.535   6
  -9   0  -6 4345.56 234.954  12
  -9   0  -6 4058.13 216.383   8
  -9   0  -7 4532.90 200.684  12
  -9   0  -7 3402.50 159.203   8
  -9   1   8 11512.8 328.419   9
  -9   1   7 12622.1 391.137   9
  -9   1   6 16647.0 452.225   6
  -9   1   6 16765.1 501.303   9
  -9   1   5 7012.33 314.622   6
  -9   1   5 7096.26 358.830   9
  -9   1   5 6775.85 313.888  16
  -9   1   4 9332.18 370.560   6
  -9   1   4 8615.54 408.251   9
  -9   1   4 8180.28 340.339  16
  -9   1   3 18413.3 506.658   6
  -9   1   3 18374.3 593.774   9
  -9   1   3 17161.9 466.067  16
  -9   1   3 17459.4 523.690  15
  -9   1   2 4085.62 258.070   6
  -9   1   2 4280.31 309.380   9
  -9   1   2 3895.52 275.562  15
  -9   1   1 2760.38 214.833   6
  -9   1   1 3027.11 275.101   9
  -9   1   1 2756.97 241.090  15
  -9   1   0 19731.3 526.148   6
  -9   1   0 19384.7 507.780   8
  -9   1  -1 3342.03 229.712   8
  -9   1  -1 3608.64 243.401   6
  -9   1  -2 12978.6 439.377   8
  -9   1  -2 13342.7 423.683   6
  -9   1  -3 594.168 121.745   8
  -9   1  -3 652.084 126.677   6
  -9   1  -4 2229.18 194.111   8
  -9   1  -4 2107.11 170.071   6
  -9   1  -5 7709.75 321.546   8
  -9   1  -5 7286.37 336.943  12
  -9   1  -5 7086.13 263.018   6
  -9   1  -6 844.817 114.628   8
   9   1   6 745.671 346.736  13
  -9   1  -6 1012.79 132.304  12
  -9   1  -6 885.875 90.4756   6
  -9   1  -7 1471.86 119.716  12
  -9   1  -7 1295.95 106.801   8
  -9   2   8 5416.97 226.756   9
  -9   2   7 3688.75 217.571   9
  -9   2   6 1399.86 167.275   9
  -9   2   5 5605.95 259.331   6
  -9   2   5 5713.40 316.223   9
  -9   2   5 5309.96 266.078  15
  -9   2   4 12117.2 394.848   6
  -9   2   4 12802.1 478.843   9
  -9   2   4 11376.2 396.682  15
  -9   2   3 4825.33 262.191   6
  -9   2   3 5482.60 331.762   9
  -9   2   3 5070.84 285.317  15
  -9   2   2 9859.94 368.495   6
  -9   2   2 9889.16 433.792   9
  -9   2   2 10028.4 390.898  15
  -9   2   1 5823.70 290.566   6
  -9   2   1 5983.95 337.607   9
  -9   2   1 5689.57 310.478  15
  -9   2   0 6732.94 312.347   6
  -9   2   0 6532.40 316.498  15
  -9   2  -1 5966.04 280.162   8
  -9   2  -1 6547.41 307.353   6
  -9   2  -2 11193.9 393.609   6
  -9   2  -2 10755.0 434.414  14
  -9   2  -3 930.697 136.496   6
  -9   2  -4 4240.90 230.281   6
  -9   2  -5 442.466 92.6236   6
  -9   2  -6 3970.71 199.090   8
  -9   2  -6 4290.57 222.923  12
  -9   2  -6 4002.96 170.521   6
  -9   3   8 2260.37 139.321   9
  -9   3   7 1383.77 137.886   9
  -9   3   6 10666.2 366.923   9
  -9   3   6 9088.00 300.045  15
  -9   3   5 1438.11 166.920   9
  -9   3   5 1286.45 141.429  15
  -9   3   4 6907.47 337.014   9
  -9   3   4 6442.77 294.049  15
  -9   3   3 9122.75 317.856   6
  -9   3   3 10291.5 413.528   9
  -9   3   3 9953.90 371.993  15
  -9   3   2 462.842 98.3732   6
  -9   3   2 746.837 140.214   9
  -9   3   2 693.828 134.608  15
  -9   3   1 6940.31 299.673   6
  -9   3   1 7506.95 331.196  15
  -9   3   0 1364.30 148.836   6
  -9   3   0 1245.57 153.299  15
  -9   3  -1 29.5920 89.0569   6
  -9   3  -1-2.70603 67.6105  15
  -9   3  -2 7078.94 299.037   6
  -9   3  -2 6480.49 338.385  14
  -9   3  -3 3090.22 202.972   6
  -9   3  -3 3213.35 248.817  14
  -9   3  -4 5947.78 253.147   6
  -9   3  -5 4749.14 205.345   6
  -9   3  -6 285.940 64.1927   8
  -9   3  -6 273.895 71.5398  12
  -9   3  -6 387.069 66.3230   6
  -9   4   7 2123.41 135.924   9
  -9   4   6 387.502 86.1160   9
  -9   4   6 341.262 72.3673  15
  -9   4   5 2824.15 189.884   9
  -9   4   5 2526.72 167.526  15
  -9   4   4 1967.32 170.511   9
  -9   4   4 1741.35 159.095  15
  -9   4   3 3475.70 218.032   9
  -9   4   3 3039.54 206.990  15
  -9   4   2 3289.65 214.938  15
  -9   4   1 8896.98 301.051   6
  -9   4   1 10011.9 355.709  15
  -9   4   0 6420.40 265.493   6
  -9   4   0 6650.26 281.216  15
  -9   4  -1 4680.22 229.126   6
  -9   4  -1 4569.18 265.786  14
  -9   4  -2 633.396 106.169   6
  -9   4  -2 552.169 120.120  14
  -9   4  -3 4768.78 218.278   6
  -9   4  -3 4570.80 270.290  14
  -9   4  -4 636.834 91.3192   6
  -9   4  -4 642.308 115.249  14
  -9   4  -5 1212.69 98.2380   6
  -9   5   5 4128.97 181.149  15
  -9   5   4 2499.03 159.211  15
  -9   5   3 1595.39 142.132  15
  -9   5   2 1685.42 145.514  15
  -9   5   1 243.566 80.4940  15
  -9   5   0 10513.3 301.179  15
  -9   5  -1 541.650 76.3231   6
  -9   5  -1 351.748 83.3305  14
  -9   5  -2 5174.66 192.755   6
  -9   5  -2 5797.73 263.500  14
  -9   5  -3 2185.66 124.201   6
  -9   5  -3 2395.42 167.990  14
  -9   6   4 7887.42 210.575  15
  -9   6   3 1609.88 113.225  15
  -9   6   2 8910.63 247.347  15
  -9   6   1 80.5485 48.9718  15
 -10  -5   2 5683.14 199.226   8
 -10  -5   1 796.135 94.1679   8
 -10  -5   0 6745.35 227.094   8
 -10  -5  -1 7567.05 230.871   8
 -10  -4   5 3762.57 144.601  16
 -10  -4   4 3286.84 141.059  16
 -10  -4   3 607.284 85.7226   8
 -10  -4   2 1320.22 124.981   8
 -10  -4   1 3583.36 197.700   8
 -10  -4   0 4540.43 221.993   8
 -10  -4  -1 3412.02 190.361   8
 -10  -4  -2 12900.3 337.380   8
 -10  -4  -3 1890.26 127.000   8
 -10  -3   6 620.624 77.6138  16
 -10  -3   5 7513.77 243.520  16
 -10  -3   4 604.724 85.7262  16
 -10  -3   3 13088.6 372.315   6
 -10  -3   3 12530.2 341.642   8
 -10  -3   2 2620.40 181.648   6
 -10  -3   2 2715.26 178.504   8
 -10  -3   1 2009.32 157.080   6
 -10  -3   1 1874.64 162.393   8
 -10  -3   0 9956.12 301.155   6
 -10  -3   0 10465.1 360.636   8
 -10  -3  -1 2584.72 196.176   8
 -10  -3  -2 22.3542 81.5595   8
 -10  -3  -3 3018.12 188.157   8
 -10  -3  -4 6916.66 242.046   8
 -10  -2   7 7807.12 227.928  16
 -10  -2   6 2340.18 150.418  16
 -10  -2   5 3555.56 190.595  16
 -10  -2   4 3343.12 218.268   6
 -10  -2   4 2909.39 175.217  16
 -10  -2   3 1291.58 153.963   6
 -10  -2   2 2068.08 180.905   6
 -10  -2   2 2055.31 161.193   8
 -10  -2   1 13312.5 390.944   6
 -10  -2   1 13676.8 420.378   8
 -10  -2   0 3429.25 203.257   6
 -10  -2   0 3650.39 228.168   8
 -10  -2  -1 5599.29 239.113   6
 -10  -2  -1 5921.12 277.353   8
 -10  -2  -2 9761.87 348.714   8
 -10  -2  -3 1511.18 148.167   8
 -10  -2  -4 3529.36 192.009   8
 -10  -2  -5 3375.80 159.748   8
 -10  -1   7 1036.01 104.605  16
 -10  -1   6 215.645 82.6888  16
 -10  -1   5 2655.53 195.752   6
 -10  -1   5 2261.00 166.436  16
 -10  -1   4 2543.92 204.387   6
 -10  -1   4 2610.30 173.037  16
 -10  -1   3 14916.3 432.588   6
 -10  -1   2 20914.7 501.438   6
 -10  -1   1 1001.55 134.988   6
 -10  -1   1 953.742 124.128   8
 -10  -1   0 8279.30 313.534   6
 -10  -1   0 8288.40 324.669   8
 -10  -1  -1 6406.84 270.628   6
 -10  -1  -1 6606.01 294.736   8
 -10  -1  -2 512.492 112.893   8
 -10  -1  -2 357.816 86.1842   6
 -10  -1  -3 6861.73 236.446   6
 -10  -1  -3 7779.59 308.320   8
 -10  -1  -4 3589.69 200.958   8
 -10  -1  -5 286.745 73.2069   8
 -10   0   7 515.364 81.5448   9
 -10   0   6 5180.06 251.488   9
 -10   0   5 148.358 95.6894   6
 -10   0   5 85.1644 99.9740   9
 -10   0   5 144.857 84.9568  16
 -10   0   4 13305.9 406.357   6
 -10   0   4 12574.5 442.662   9
 -10   0   3 589.697 133.512   6
 -10   0   2 3321.42 219.134   6
 -10   0   1 7440.93 321.211   6
 -10   0   0 7391.41 303.773   6
 -10   0   0 7505.11 300.064   8
 -10   0  -1 1266.80 139.129   6
 -10   0  -1 1334.67 142.684   8
 -10   0  -2 10233.9 328.335   6
 -10   0  -2 10541.2 353.172   8
 -10   0  -3 3063.12 174.262   6
 -10   0  -3 3324.27 204.434   8
 -10   0  -4 4129.28 179.022   6
 -10   0  -4 4967.76 231.429   8
 -10   0  -5 8806.30 256.485  12
 -10   0  -5 16360.2 365.451   8
 -10   1   7 697.382 94.0289   9
 -10   1   6 548.820 105.145   9
 -10   1   5 2093.32 164.494   6
 -10   1   5 2095.98 194.899   9
 -10   1   4 3365.95 208.952   6
 -10   1   4 3540.26 254.975   9
 -10   1   3 14674.7 411.667   6
 -10   1   3 14406.4 492.524   9
 -10   1   2 20558.8 492.520   6
 -10   1   1 1005.27 133.486   6
 -10   1   0 9007.08 329.657   6
 -10   1  -1 6751.04 282.183   6
 -10   1  -1 6607.26 269.405   8
 -10   1  -2 342.751 88.4624   8
 -10   1  -2 335.878 98.9504   6
 -10   1  -3 7721.41 273.201   6
 -10   1  -3 7964.69 296.733   8
 -10   1  -4 3669.05 190.390  12
 -10   1  -4 3841.50 178.873   6
 -10   1  -4 4098.58 207.963   8
 -10   1  -5 286.132 71.3634   8
 -10   1  -5 153.787 58.9251  12
 -10   1  -5 163.474 53.0470   6
 -10   2   7 10466.0 293.723   9
 -10   2   6 3749.66 210.133   9
 -10   2   5 4817.12 259.134   9
 -10   2   4 3993.96 207.663   6
 -10   2   4 4249.37 262.327   9
 -10   2   3 1161.29 131.161   6
 -10   2   3 1380.30 182.593   9
 -10   2   2 1873.28 159.878   6
 -10   2   1 12796.7 381.334   6
 -10   2   0 3710.78 215.886   6
 -10   2  -1 5606.44 253.262   6
 -10   2  -2 10058.7 321.184   6
 -10   2  -2 9381.79 303.378   8
 -10   2  -3 1671.22 137.179   6
 -10   2  -3 1506.97 129.752   8
 -10   2  -4 3045.50 173.565  12
 -10   2  -4 3414.96 167.572   6
 -10   2  -4 3283.73 175.351   8
 -10   2  -5 3251.80 136.141   6
 -10   2  -5 3382.90 156.290   8
 -10   3   6 534.556 89.5641   9
 -10   3   5 10872.1 342.660   9
 -10   3   4 959.823 131.573   9
 -10   3   3 13180.3 326.078   6
 -10   3   3 13946.2 392.676  15
 -10   3   2 2551.44 162.189   6
 -10   3   2 3094.59 198.443  15
 -10   3   1 1622.74 139.777   6
 -10   3   1 1675.87 157.916  15
 -10   3   0 9755.35 309.994   6
 -10   3  -1 2372.81 159.784   6
 -10   3  -2 24.2844 72.0273   6
 -10   3  -3 3166.31 164.322   6
 -10   3  -4 6333.76 203.229   6
 -10   4   4 2895.79 161.183  15
 -10   4   3 864.695 106.921  15
 -10   4   2 829.013 111.327  15
 -10   4   1 3327.96 149.197   6
 -10   4   1 4008.13 197.199  15
 -10   4   0 4383.70 180.955   6
 -10   4  -1 2947.45 152.396   6
 -10   4  -2 10799.2 267.011   6
 -10   4  -3 2394.22 121.874   6
 -10   5   3 714.571 79.8385  15
 -10   5   2 5979.95 198.106  15
 -11  -3   1 950.383 84.2776   8
 -11  -3   0 4305.84 172.408   8
 -11  -3  -1 563.679 73.9510   8
 -11  -2   3 8828.97 265.711   6
 -11  -2   2 3069.94 166.613   6
 -11  -2   1 34.3729 38.0245   8
 -11  -2   1 223.833 69.9809   6
 -11  -2   0 4717.74 186.251   6
 -11  -2   0 4934.06 199.030   8
 -11  -2  -1 2073.09 137.957   8
 -11  -2  -2 1103.30 103.097   8
 -11  -2  -3 226.101 58.3196   8
 -11  -1   4 5246.37 215.702   6
 -11  -1   3 1669.04 139.555   6
 -11  -1   2 2187.70 154.352   6
 -11  -1   1 9141.34 285.615   6
 -11  -1   0 2081.72 139.758   6
 -11  -1   0 1910.67 134.235   8
 -11  -1  -1 1825.76 123.066   6
 -11  -1  -1 1828.25 130.775   8
 -11  -1  -2 1756.48 109.490   6
 -11  -1  -2 1837.47 128.319   8
 -11  -1  -3 1438.92 109.355   8
 -11   0   5 6130.33 214.606   6
 -11   0   4 1184.82 118.465   6
 -11   0   3 8525.37 278.830   6
 -11   0   2 14832.7 369.059   6
 -11   0   1 1357.38 128.943   6
 -11   0   0 1839.97 136.503   6
 -11   0  -1 2187.10 139.533   6
 -11   0  -1 2044.15 132.481   8
 -11   0  -2-9.69191 50.5615   8
 -11   0  -2 33.9704 52.7848   6
 -11   0  -3 1768.43 101.540   6
 -11   0  -3 1999.07 121.614   8
 -11   1   5 1889.77 113.345   6
 -11   1   4 5376.65 211.808   6
 -11   1   3 1956.23 143.050   6
 -11   1   2 2279.36 152.367   6
 -11   1   1 9335.64 282.083   6
 -11   1   0 1981.55 139.155   6
 -11   1  -1 2234.74 141.212   6
 -11   1  -2-14.8919 16.2787   8
 -11   1  -2 1764.02 119.128   6
 -11   1  -3 1469.45 98.2973   6
 -11   2   4 88.2578 39.5757   6
 -11   2   3 9341.65 256.396   6
 -11   2   2 3169.11 162.978   6
 -11   2   1 410.231 77.2455   6
 -11   2   0 5128.84 198.519   6
 -11   2  -1 2240.43 133.442   6
 -11   2  -2 1083.43 92.7481   6
 -11   2  -3 172.823 47.4593   6
 -11   3   2 648.923 66.8938   6
 -11   3   1 1100.28 89.2174   6
 -11   3   0 4383.90 164.064   6
 -11   3  -1 512.365 67.9252   6
   0   0   0    0.00    0.00   0

TITL CU-4820 in P2(1)
REM P2(1) (#4 in standard setting)
CELL 1.54184   9.698395   7.892692  10.285260  90.0000  96.1087  90.0000
ZERR    2.00   0.000374   0.000289   0.000457   0.0000   0.0038   0.0000
LATT -1
SYMM -x, y+1/2,-z
SFAC C H N O Si
UNIT 34.00 38.00 2.00 4.00 2.00
TREF
HKLF 4
END
;
_shelx_hkl_checksum   27983
