# Supplementary material for: Copper‐Catalyzed Highly Enantioselective Addition of a Silicon Nucleophile to 3‐Substituted 2H‐Azirines Using an Si−B Reagent
Source: Angew Chem Int Ed Engl. 2023 Jan 9;62(7):e202215032. doi: 10.1002/anie.202215032 (PMC10108078; doi:10.1002/anie.202215032)
Supplement: Supplementary file 5 — Supporting Information [file ANIE-62-0-s002.cif]

 
data_CU-4817
 
_audit_creation_method            'SHELXL-2018/3'
_shelx_SHELXL_version_number      '2018/3'
_chemical_name_systematic         ?
_chemical_name_common             ?
_chemical_melting_point           ?
_chemical_formula_moiety          ?
_chemical_formula_sum
 'C18 H21 N O2 Si' 
_chemical_formula_weight          311.45

loop_
 _atom_type_symbol
 _atom_type_description
 _atom_type_scat_dispersion_real
 _atom_type_scat_dispersion_imag
 _atom_type_scat_source
 'C'  'C'   0.0181   0.0091
 'International Tables Vol C Tables 4.2.6.8 and 6.1.1.4'
 'H'  'H'   0.0000   0.0000
 'International Tables Vol C Tables 4.2.6.8 and 6.1.1.4'
 'N'  'N'   0.0311   0.0180
 'International Tables Vol C Tables 4.2.6.8 and 6.1.1.4'
 'O'  'O'   0.0492   0.0322
 'International Tables Vol C Tables 4.2.6.8 and 6.1.1.4'
 'Si'  'Si'   0.2541   0.3302
 'International Tables Vol C Tables 4.2.6.8 and 6.1.1.4'
 
_space_group_crystal_system       monoclinic
_space_group_IT_number            4
_space_group_name_H-M_alt         'P 21'
_space_group_name_Hall            'P 2yb'
 
_shelx_space_group_comment
;
The symmetry employed for this shelxl refinement is uniquely defined
by the following loop, which should always be used as a source of
symmetry information in preference to the above space-group names.
They are only intended as comments.
;
 
loop_
 _space_group_symop_operation_xyz
 'x, y, z'
 '-x, y+1/2, -z'
 
_cell_length_a                    6.5553(2)
_cell_length_b                    13.7101(3)
_cell_length_c                    9.4274(2)
_cell_angle_alpha                 90
_cell_angle_beta                  100.977(2)
_cell_angle_gamma                 90
_cell_volume                      831.77(4)
_cell_formula_units_Z             2
_cell_measurement_temperature     150(2)
_cell_measurement_reflns_used     3796
_cell_measurement_theta_min       3.1920
_cell_measurement_theta_max       72.2540
 
_exptl_crystal_description        block
_exptl_crystal_colour             colourless
_exptl_crystal_density_meas       ?
_exptl_crystal_density_method     ?
_exptl_crystal_density_diffrn     1.244          
_exptl_crystal_F_000              332
_exptl_transmission_factor_min    ?
_exptl_transmission_factor_max    ?
_exptl_crystal_size_max           0.210
_exptl_crystal_size_mid           0.187
_exptl_crystal_size_min           0.167
_exptl_absorpt_coefficient_mu     1.294
_shelx_estimated_absorpt_T_min    0.773
_shelx_estimated_absorpt_T_max    0.813
_exptl_absorpt_correction_T_min   0.32308
_exptl_absorpt_correction_T_max   1.00000
_exptl_absorpt_correction_type    multi-scan
_exptl_absorpt_process_details
;
CrysAlisPro 1.171.40.67a (Rigaku Oxford Diffraction, 2019)
Empirical absorption correction using spherical harmonics,
 implemented in SCALE3 ABSPACK scaling algorithm.
;
_exptl_absorpt_special_details    ?
_diffrn_ambient_temperature       150.01(10) 
_diffrn_ambient_environment       N~2~
_diffrn_source                    'micro-focus sealed X-ray tube'
_diffrn_source_type               'SuperNova (Cu) X-ray Source'
_diffrn_radiation_probe           x-ray
_diffrn_radiation_type            'Cu K\a'
_diffrn_radiation_wavelength      1.54184
_diffrn_radiation_monochromator   mirror
_diffrn_measurement_device        'four-circle diffractometer'
_diffrn_measurement_device_type   'SuperNova, Single source at offset/far, Atlas'
_diffrn_detector                  'CCD plate'
_diffrn_detector_type             Atlas
_diffrn_detector_area_resol_mean  10.5435
_diffrn_reflns_number             5139
_diffrn_reflns_av_unetI/netI      0.0143
_diffrn_reflns_av_R_equivalents   0.0105
_diffrn_reflns_limit_h_min        -7
_diffrn_reflns_limit_h_max        7
_diffrn_reflns_limit_k_min        -15
_diffrn_reflns_limit_k_max        16
_diffrn_reflns_limit_l_min        -8
_diffrn_reflns_limit_l_max        11
_diffrn_reflns_theta_min          4.778
_diffrn_reflns_theta_max          67.470
_diffrn_reflns_theta_full         67.470
_diffrn_measured_fraction_theta_max   0.999
_diffrn_measured_fraction_theta_full  0.999
_diffrn_reflns_Laue_measured_fraction_max    0.999
_diffrn_reflns_Laue_measured_fraction_full   0.999
_diffrn_reflns_point_group_measured_fraction_max   0.916
_diffrn_reflns_point_group_measured_fraction_full  0.916
_reflns_number_total              2744
_reflns_number_gt                 2718
_reflns_threshold_expression      'I > 2\s(I)'
_reflns_Friedel_coverage          0.756
_reflns_Friedel_fraction_max      0.826
_reflns_Friedel_fraction_full     0.826
 
_reflns_special_details
;
 Reflections were merged by SHELXL according to the crystal
 class for the calculation of statistics and refinement.
 
 _reflns_Friedel_fraction is defined as the number of unique
 Friedel pairs measured divided by the number that would be
 possible theoretically, ignoring centric projections and
 systematic absences.
;
 
_computing_data_collection        'CrysAlisPro 1.171.40.67a (Rigaku OD, 2019)'
_computing_cell_refinement        'CrysAlisPro 1.171.40.67a (Rigaku OD, 2019)'
_computing_data_reduction         'CrysAlisPro 1.171.40.67a (Rigaku OD, 2019)'
_computing_structure_solution     ?
_computing_structure_refinement   'SHELXL-2018/3 (Sheldrick, 2018)'
_computing_molecular_graphics     ?
_computing_publication_material   ?
_refine_special_details           ?
_refine_ls_structure_factor_coef  Fsqd
_refine_ls_matrix_type            full
_refine_ls_weighting_scheme       calc
_refine_ls_weighting_details
'w=1/[\s^2^(Fo^2^)+(0.0670P)^2^+0.1549P] where P=(Fo^2^+2Fc^2^)/3'
_atom_sites_solution_primary      ?
_atom_sites_solution_secondary    ?
_atom_sites_solution_hydrogens    mixed
_refine_ls_hydrogen_treatment     mixed
_refine_ls_extinction_method      none
_refine_ls_extinction_coef        .
_refine_ls_abs_structure_details
;
 Classical Flack method preferred over Parsons because s.u. lower.
;
_refine_ls_abs_structure_Flack    0.03(3)
_chemical_absolute_configuration  ad
_refine_ls_number_reflns          2744
_refine_ls_number_parameters      206
_refine_ls_number_restraints      1
_refine_ls_R_factor_all           0.0344
_refine_ls_R_factor_gt            0.0340
_refine_ls_wR_factor_ref          0.0916
_refine_ls_wR_factor_gt           0.0906
_refine_ls_goodness_of_fit_ref    1.058
_refine_ls_restrained_S_all       1.057
_refine_ls_shift/su_max           0.000
_refine_ls_shift/su_mean          0.000
 
loop_
 _atom_site_label
 _atom_site_type_symbol
 _atom_site_fract_x
 _atom_site_fract_y
 _atom_site_fract_z
 _atom_site_U_iso_or_equiv
 _atom_site_adp_type
 _atom_site_occupancy
 _atom_site_site_symmetry_order  
 _atom_site_calc_flag
 _atom_site_refinement_flags_posn
 _atom_site_refinement_flags_adp
 _atom_site_refinement_flags_occupancy
 _atom_site_disorder_assembly
 _atom_site_disorder_group
Si1 Si 0.86598(9) 0.47079(5) 0.89166(6) 0.02282(19) Uani 1 1 d . . . . .
N1 N 1.0008(4) 0.65831(18) 0.7994(3) 0.0339(5) Uani 1 1 d . . . . .
O1 O 1.3767(3) 0.42077(18) 0.32226(19) 0.0350(5) Uani 1 1 d . . . . .
O2 O 1.5548(3) 0.30172(15) 0.45615(19) 0.0328(5) Uani 1 1 d . . . . .
C1 C 0.9442(4) 0.5558(2) 0.7527(3) 0.0230(5) Uani 1 1 d . . . . .
C2 C 0.8009(4) 0.6393(2) 0.7052(3) 0.0330(6) Uani 1 1 d . . . . .
H2A H 0.783338 0.660300 0.603111 0.040 Uiso 1 1 calc R U . . .
H2B H 0.674373 0.644783 0.747620 0.040 Uiso 1 1 calc R U . . .
C3 C 1.0652(4) 0.5175(2) 0.6441(3) 0.0245(5) Uani 1 1 d . . . . .
C4 C 1.0156(5) 0.4277(2) 0.5774(3) 0.0324(6) Uani 1 1 d . . . . .
H4A H 0.908427 0.389340 0.604236 0.039 Uiso 1 1 calc R U . . .
C5 C 1.1202(5) 0.3932(2) 0.4721(3) 0.0347(6) Uani 1 1 d . . . . .
H5A H 1.083987 0.332231 0.426208 0.042 Uiso 1 1 calc R U . . .
C6 C 1.2769(4) 0.4490(2) 0.4357(3) 0.0281(6) Uani 1 1 d . . . . .
C7 C 1.3303(4) 0.5378(2) 0.4991(3) 0.0306(6) Uani 1 1 d . . . . .
H7A H 1.437900 0.575611 0.471794 0.037 Uiso 1 1 calc R U . . .
C8 C 1.2246(4) 0.5715(2) 0.6040(3) 0.0283(6) Uani 1 1 d . . . . .
H8A H 1.261993 0.632612 0.649163 0.034 Uiso 1 1 calc R U . . .
C9 C 1.5163(4) 0.3467(2) 0.3461(3) 0.0255(5) Uani 1 1 d . . . . .
C10 C 1.6102(5) 0.3321(2) 0.2143(3) 0.0350(6) Uani 1 1 d . . . . .
H10A H 1.724465 0.284996 0.235866 0.053 Uiso 1 1 calc R U . . .
H10B H 1.663493 0.394424 0.185856 0.053 Uiso 1 1 calc R U . . .
H10C H 1.504021 0.307214 0.135069 0.053 Uiso 1 1 calc R U . . .
C11 C 0.7868(4) 0.5525(2) 1.0325(3) 0.0250(5) Uani 1 1 d . . . . .
C12 C 0.9297(4) 0.5813(2) 1.1552(3) 0.0308(6) Uani 1 1 d . . . . .
H12A H 1.069223 0.558913 1.167843 0.037 Uiso 1 1 calc R U . . .
C13 C 0.8717(5) 0.6419(3) 1.2591(3) 0.0383(7) Uani 1 1 d . . . . .
H13A H 0.971301 0.660871 1.341319 0.046 Uiso 1 1 calc R U . . .
C14 C 0.6683(5) 0.6745(2) 1.2424(3) 0.0366(7) Uani 1 1 d . . . . .
H14A H 0.628000 0.715856 1.313070 0.044 Uiso 1 1 calc R U . . .
C15 C 0.5243(5) 0.6465(2) 1.1223(3) 0.0358(6) Uani 1 1 d . . . . .
H15A H 0.384800 0.668713 1.110671 0.043 Uiso 1 1 calc R U . . .
C16 C 0.5822(4) 0.5862(2) 1.0189(3) 0.0300(6) Uani 1 1 d . . . . .
H16A H 0.481430 0.567430 0.937169 0.036 Uiso 1 1 calc R U . . .
C18 C 0.6400(5) 0.3931(2) 0.8110(3) 0.0323(6) Uani 1 1 d . . . . .
H18A H 0.585685 0.360173 0.888309 0.048 Uiso 1 1 calc R U . . .
H18B H 0.684628 0.344293 0.747393 0.048 Uiso 1 1 calc R U . . .
H18C H 0.531070 0.434065 0.755067 0.048 Uiso 1 1 calc R U . . .
C19 C 1.0917(5) 0.3940(2) 0.9741(3) 0.0353(6) Uani 1 1 d . . . . .
H19A H 1.055758 0.355927 1.053889 0.053 Uiso 1 1 calc R U . . .
H19B H 1.211102 0.435915 1.010896 0.053 Uiso 1 1 calc R U . . .
H19C H 1.127090 0.349572 0.900977 0.053 Uiso 1 1 calc R U . . .
H1 H 0.981(5) 0.666(3) 0.889(4) 0.039(9) Uiso 1 1 d . . . . .
 
loop_
 _atom_site_aniso_label
 _atom_site_aniso_U_11
 _atom_site_aniso_U_22
 _atom_site_aniso_U_33
 _atom_site_aniso_U_23
 _atom_site_aniso_U_13
 _atom_site_aniso_U_12
Si1 0.0262(3) 0.0216(3) 0.0216(3) 0.0007(3) 0.0068(2) 0.0009(3)
N1 0.0438(13) 0.0265(12) 0.0364(12) -0.0074(10) 0.0200(10) -0.0105(10)
O1 0.0435(11) 0.0409(12) 0.0235(9) 0.0059(8) 0.0141(8) 0.0171(10)
O2 0.0400(10) 0.0330(11) 0.0262(9) 0.0052(8) 0.0087(7) 0.0066(9)
C1 0.0238(11) 0.0219(12) 0.0244(11) -0.0023(10) 0.0069(9) -0.0017(10)
C2 0.0408(15) 0.0263(14) 0.0361(14) 0.0052(12) 0.0176(12) 0.0050(12)
C3 0.0256(12) 0.0264(13) 0.0216(11) 0.0019(10) 0.0045(9) 0.0010(10)
C4 0.0372(14) 0.0298(14) 0.0334(14) -0.0052(12) 0.0154(11) -0.0058(12)
C5 0.0424(15) 0.0308(15) 0.0326(14) -0.0057(12) 0.0116(11) 0.0002(12)
C6 0.0295(12) 0.0359(18) 0.0199(11) 0.0024(10) 0.0075(9) 0.0107(10)
C7 0.0274(13) 0.0371(17) 0.0294(13) 0.0037(11) 0.0107(11) -0.0012(11)
C8 0.0301(13) 0.0287(15) 0.0275(12) -0.0021(10) 0.0086(10) -0.0025(11)
C9 0.0249(12) 0.0259(14) 0.0262(12) -0.0014(10) 0.0062(9) -0.0018(10)
C10 0.0412(15) 0.0357(16) 0.0330(13) 0.0057(12) 0.0190(12) 0.0099(12)
C11 0.0301(13) 0.0236(12) 0.0232(11) 0.0028(10) 0.0101(10) -0.0005(11)
C12 0.0328(13) 0.0331(15) 0.0258(12) 0.0033(11) 0.0042(10) 0.0061(11)
C13 0.0501(17) 0.0396(17) 0.0234(13) -0.0019(12) 0.0026(11) 0.0068(14)
C14 0.0507(17) 0.0329(15) 0.0300(14) 0.0010(11) 0.0170(12) 0.0096(13)
C15 0.0345(14) 0.0337(16) 0.0434(15) 0.0044(13) 0.0179(12) 0.0055(12)
C16 0.0287(12) 0.0282(14) 0.0337(13) -0.0002(11) 0.0077(10) -0.0012(11)
C18 0.0398(14) 0.0308(14) 0.0282(13) -0.0014(11) 0.0112(11) -0.0097(12)
C19 0.0401(15) 0.0342(15) 0.0315(13) 0.0000(12) 0.0061(11) 0.0117(12)
 
_geom_special_details
;
 All esds (except the esd in the dihedral angle between two l.s. planes)
 are estimated using the full covariance matrix.  The cell esds are taken
 into account individually in the estimation of esds in distances, angles
 and torsion angles; correlations between esds in cell parameters are only
 used when they are defined by crystal symmetry.  An approximate (isotropic)
 treatment of cell esds is used for estimating esds involving l.s. planes.
;
 
loop_
 _geom_bond_atom_site_label_1
 _geom_bond_atom_site_label_2
 _geom_bond_distance
 _geom_bond_site_symmetry_2
 _geom_bond_publ_flag
Si1 C19 1.862(3) . ?
Si1 C18 1.864(3) . ?
Si1 C11 1.884(3) . ?
Si1 C1 1.896(3) . ?
N1 C2 1.459(4) . ?
N1 C1 1.498(4) . ?
O1 C9 1.357(3) . ?
O1 C6 1.410(3) . ?
O2 C9 1.192(3) . ?
C1 C2 1.494(4) . ?
C1 C3 1.504(4) . ?
C3 C8 1.390(4) . ?
C3 C4 1.392(4) . ?
C4 C5 1.393(4) . ?
C5 C6 1.376(4) . ?
C6 C7 1.372(4) . ?
C7 C8 1.390(4) . ?
C9 C10 1.502(3) . ?
C11 C12 1.400(4) . ?
C11 C16 1.401(4) . ?
C12 C13 1.391(4) . ?
C13 C14 1.387(4) . ?
C14 C15 1.383(5) . ?
C15 C16 1.385(4) . ?
 
loop_
 _geom_angle_atom_site_label_1
 _geom_angle_atom_site_label_2
 _geom_angle_atom_site_label_3
 _geom_angle
 _geom_angle_site_symmetry_1
 _geom_angle_site_symmetry_3
 _geom_angle_publ_flag
C19 Si1 C18 110.71(15) . . ?
C19 Si1 C11 110.25(12) . . ?
C18 Si1 C11 108.83(12) . . ?
C19 Si1 C1 109.78(13) . . ?
C18 Si1 C1 111.60(11) . . ?
C11 Si1 C1 105.56(12) . . ?
C2 N1 C1 60.69(18) . . ?
C9 O1 C6 118.4(2) . . ?
C2 C1 N1 58.39(19) . . ?
C2 C1 C3 116.5(2) . . ?
N1 C1 C3 113.2(2) . . ?
C2 C1 Si1 116.15(17) . . ?
N1 C1 Si1 117.27(17) . . ?
C3 C1 Si1 120.2(2) . . ?
N1 C2 C1 60.92(18) . . ?
C8 C3 C4 118.1(2) . . ?
C8 C3 C1 121.3(3) . . ?
C4 C3 C1 120.5(2) . . ?
C3 C4 C5 121.2(3) . . ?
C6 C5 C4 118.7(3) . . ?
C7 C6 C5 121.7(2) . . ?
C7 C6 O1 117.2(3) . . ?
C5 C6 O1 120.8(3) . . ?
C6 C7 C8 119.0(3) . . ?
C3 C8 C7 121.2(3) . . ?
O2 C9 O1 123.8(2) . . ?
O2 C9 C10 126.8(3) . . ?
O1 C9 C10 109.4(2) . . ?
C12 C11 C16 117.5(2) . . ?
C12 C11 Si1 121.2(2) . . ?
C16 C11 Si1 121.3(2) . . ?
C13 C12 C11 121.3(3) . . ?
C14 C13 C12 119.9(3) . . ?
C15 C14 C13 119.7(3) . . ?
C14 C15 C16 120.4(3) . . ?
C15 C16 C11 121.2(3) . . ?
 
_refine_diff_density_max    0.155
_refine_diff_density_min   -0.249
_refine_diff_density_rms    0.033

_shelx_res_file
;
TITL CU-4817 in P2(1)
    C:\Users\ELISAB~1\Desktop\EINKRI~1\Zhao\CU-4817\CU-4817.res
    created by SHELXL-2018/3 at 15:19:50 on 13-Sep-2022
CELL 1.54184 6.5553 13.7101 9.4274 90.000 100.977 90.000
ZERR 2.0000 0.0002 0.0003 0.0002 0.000 0.002 0.000
LATT -1
SYMM -X, 0.5+Y, -Z
SFAC C H N O SI
UNIT 36 42 2 4 2
OMIT -4 135
BOND
ACTA
FMAP 2 1 53
PLAN 20 0 0
SIZE 0.167 0.210 0.187
TEMP -123
L.S. 8
WGHT    0.067000    0.154900
FVAR      16.70452
SI1   5    0.865978    0.470789    0.891656    11.00000    0.02615    0.02162 =
         0.02158    0.00072    0.00681    0.00089
N1    3    1.000751    0.658305    0.799417    11.00000    0.04380    0.02649 =
         0.03638   -0.00740    0.01995   -0.01046
O1    4    1.376679    0.420771    0.322258    11.00000    0.04348    0.04088 =
         0.02354    0.00588    0.01410    0.01710
O2    4    1.554805    0.301717    0.456154    11.00000    0.04002    0.03304 =
         0.02623    0.00521    0.00870    0.00656
C1    1    0.944239    0.555819    0.752719    11.00000    0.02380    0.02186 =
         0.02440   -0.00226    0.00692   -0.00165
C2    1    0.800909    0.639288    0.705188    11.00000    0.04078    0.02631 =
         0.03608    0.00515    0.01759    0.00497
AFIX  23
H2A   2    0.783338    0.660300    0.603111    11.00000   -1.20000
H2B   2    0.674373    0.644783    0.747620    11.00000   -1.20000
AFIX   0
C3    1    1.065236    0.517526    0.644069    11.00000    0.02559    0.02637 =
         0.02160    0.00191    0.00446    0.00097
C4    1    1.015599    0.427740    0.577390    11.00000    0.03724    0.02984 =
         0.03340   -0.00517    0.01541   -0.00578
AFIX  43
H4A   2    0.908427    0.389340    0.604236    11.00000   -1.20000
AFIX   0
C5    1    1.120167    0.393187    0.472063    11.00000    0.04240    0.03085 =
         0.03259   -0.00566    0.01156    0.00020
AFIX  43
H5A   2    1.083987    0.332231    0.426208    11.00000   -1.20000
AFIX   0
C6    1    1.276854    0.449012    0.435689    11.00000    0.02951    0.03586 =
         0.01992    0.00241    0.00752    0.01065
C7    1    1.330283    0.537768    0.499129    11.00000    0.02741    0.03715 =
         0.02945    0.00370    0.01073   -0.00117
AFIX  43
H7A   2    1.437900    0.575611    0.471794    11.00000   -1.20000
AFIX   0
C8    1    1.224610    0.571536    0.604036    11.00000    0.03007    0.02869 =
         0.02749   -0.00207    0.00858   -0.00248
AFIX  43
H8A   2    1.261993    0.632612    0.649163    11.00000   -1.20000
AFIX   0
C9    1    1.516348    0.346675    0.346117    11.00000    0.02489    0.02586 =
         0.02620   -0.00143    0.00619   -0.00178
C10   1    1.610236    0.332058    0.214276    11.00000    0.04122    0.03565 =
         0.03297    0.00571    0.01902    0.00986
AFIX 137
H10A  2    1.724465    0.284996    0.235866    11.00000   -1.50000
H10B  2    1.663493    0.394424    0.185856    11.00000   -1.50000
H10C  2    1.504021    0.307214    0.135069    11.00000   -1.50000
AFIX   0
C11   1    0.786760    0.552529    1.032490    11.00000    0.03008    0.02357 =
         0.02321    0.00278    0.01006   -0.00048
C12   1    0.929745    0.581251    1.155213    11.00000    0.03278    0.03313 =
         0.02583    0.00326    0.00421    0.00611
AFIX  43
H12A  2    1.069223    0.558913    1.167843    11.00000   -1.20000
AFIX   0
C13   1    0.871710    0.641861    1.259078    11.00000    0.05014    0.03961 =
         0.02343   -0.00188    0.00259    0.00679
AFIX  43
H13A  2    0.971301    0.660871    1.341319    11.00000   -1.20000
AFIX   0
C14   1    0.668257    0.674485    1.242375    11.00000    0.05069    0.03289 =
         0.03002    0.00104    0.01700    0.00957
AFIX  43
H14A  2    0.628000    0.715856    1.313070    11.00000   -1.20000
AFIX   0
C15   1    0.524263    0.646491    1.122286    11.00000    0.03451    0.03368 =
         0.04336    0.00443    0.01785    0.00546
AFIX  43
H15A  2    0.384800    0.668713    1.110671    11.00000   -1.20000
AFIX   0
C16   1    0.582243    0.586238    1.018860    11.00000    0.02874    0.02819 =
         0.03366   -0.00018    0.00775   -0.00123
AFIX  43
H16A  2    0.481430    0.567430    0.937169    11.00000   -1.20000
AFIX   0
C18   1    0.640045    0.393118    0.811046    11.00000    0.03981    0.03081 =
         0.02822   -0.00138    0.01121   -0.00971
AFIX 137
H18A  2    0.585685    0.360173    0.888309    11.00000   -1.50000
H18B  2    0.684628    0.344293    0.747393    11.00000   -1.50000
H18C  2    0.531070    0.434065    0.755067    11.00000   -1.50000
AFIX   0
C19   1    1.091706    0.393954    0.974117    11.00000    0.04006    0.03416 =
         0.03151   -0.00004    0.00607    0.01170
AFIX 137
H19A  2    1.055758    0.355927    1.053889    11.00000   -1.50000
H19B  2    1.211102    0.435915    1.010896    11.00000   -1.50000
H19C  2    1.127090    0.349572    0.900977    11.00000   -1.50000
AFIX   0
H1    2    0.981043    0.666324    0.889119    11.00000    0.03858
HKLF 4


REM  CU-4817 in P2(1)
REM wR2 = 0.0916, GooF = S = 1.058, Restrained GooF = 1.057 for all data
REM R1 = 0.0340 for 2718 Fo > 4sig(Fo) and 0.0344 for all 2744 data
REM 206 parameters refined using 1 restraints

END

WGHT      0.0667      0.1559

REM Highest difference peak  0.155,  deepest hole -0.249,  1-sigma level  0.033
Q1    1   0.8769  0.5796  1.0797  11.00000  0.05    0.15
Q2    1   0.9090  0.5114  0.8166  11.00000  0.05    0.15
Q3    1   0.7302  0.4315  0.8552  11.00000  0.05    0.15
Q4    1   0.8186  0.5114  0.9717  11.00000  0.05    0.13
Q5    1   0.9891  0.4430  0.9399  11.00000  0.05    0.13
Q6    1   0.6205  0.6749  1.1653  11.00000  0.05    0.12
Q7    1   1.0010  0.5350  0.6848  11.00000  0.05    0.12
Q8    1   0.5833  0.6379  1.1936  11.00000  0.05    0.12
Q9    1   1.1788  0.5414  0.6603  11.00000  0.05    0.12
Q10   1   0.8373  0.5813  0.7160  11.00000  0.05    0.12
Q11   1   0.7017  0.5734  1.0190  11.00000  0.05    0.11
Q12   1   1.5673  0.3653  0.1333  11.00000  0.05    0.11
Q13   1   1.0792  0.4622  0.6377  11.00000  0.05    0.11
Q14   1   1.2919  0.5572  1.2362  11.00000  0.05    0.11
Q15   1   1.3011  0.5441  0.5519  11.00000  0.05    0.11
Q16   1   0.7504  0.6597  1.2513  11.00000  0.05    0.10
Q17   1   1.2235  0.4086  0.5072  11.00000  0.05    0.10
Q18   1   1.1358  0.5136  0.7654  11.00000  0.05    0.10
Q19   1   1.0108  0.3713  0.7834  11.00000  0.05    0.10
Q20   1   0.8006  0.4312  1.0609  11.00000  0.05    0.10
;
_shelx_res_checksum   47576

_shelx_hkl_file
;
   0 -15   4 7591.96 242.560  12
   0 -14   3 30880.0 645.893  12
   0 -14   4 1739.02 157.649  12
   0 -14   5 15694.9 406.230  12
   0 -14   6 2229.97 137.450  12
   0 -13   2 50739.4 929.489  12
   0 -13   3 3146.07 230.779  12
   0 -13   4 34487.3 740.371  12
   0 -13   5 29245.5 648.906  12
   0 -13   6 10725.1 351.425  12
   0 -13   7 10519.3 292.507  12
   0 -12   2 32786.2 757.489  12
   0 -12   3 42305.2 887.235  12
   0 -12   4 1579.48 191.360  12
   0 -12   5 53294.9 984.373  12
   0 -12   6 11277.5 403.602  12
   0 -12   7 4793.93 233.817  12
   0 -12   8 6152.21 208.367  12
   0 -11   0-8.74458 89.4645   4
   0 -11  -1 70789.4 1245.93   4
   0 -11   1 74536.5 1173.57  12
   0 -11   2 30712.2 736.163  12
   0 -11  -2 32157.0 820.988   4
   0 -11  -3 5803.70 363.460   4
   0 -11   3 5265.74 314.629  12
   0 -11   4 9914.80 428.828  12
   0 -11   5 9184.23 411.996  12
   0 -11   6 20035.5 581.964  12
   0 -11   7 14255.8 442.062  12
   0 -11   8 11693.4 335.335  12
   0 -10   0 114845. 1557.76   4
   0 -10  -1 146257. 1882.30   4
   0 -10   1 146722. 1815.42   4
   0 -10   1 150885. 1821.79  12
   0 -10   2 46241.8 912.414  12
   0 -10  -2 49018.2 999.610   4
   0 -10   3 39784.4 858.724  12
   0 -10  -3 41434.3 957.650   4
   0 -10  -4 14515.2 576.749   4
   0 -10   4 13624.7 499.434  12
   0 -10   5 6385.96 353.601  12
   0 -10   6 39480.6 865.563  12
   0 -10   7 2254.83 211.598  12
   0 -10   8 27875.2 586.023  12
   0 -10   9 2336.28 143.870   7
   0 -10   9 2308.91 128.054  12
   0  -9   0-15.2649 80.5077   4
   0  -9   1 16413.5 444.553   2
   0  -9   1 16462.6 461.511   4
   0  -9  -1 15809.0 488.805   4
   0  -9  -2 36061.8 803.985   4
   0  -9   2 35764.1 685.214   2
   0  -9   2 37260.1 765.880  12
   0  -9  -3 55934.7 1088.11   4
   0  -9   3 55776.7 1009.73  12
   0  -9  -4 15442.5 577.318   4
   0  -9   4 15098.1 516.400  12
   0  -9   5 3551.89 270.642  12
   0  -9  -5 3532.57 293.823   4
   0  -9   6 86886.7 1374.66  12
   0  -9   7 51968.2 980.014  12
   0  -9   8 23943.2 576.619  12
   0  -9   9 1835.72 148.585   7
   0  -9   9 1788.04 129.815  12
   0  -8   0 247422. 2477.04   4
   0  -8   1 129286. 1498.20   4
   0  -8  -1 127006. 1572.07   4
   0  -8   1 130123. 1485.13   2
   0  -8  -2 34289.6 740.005   4
   0  -8   2 34762.9 636.301   2
   0  -8  -3 3877.05 265.086   4
   0  -8   3 7588.05 285.342   2
   0  -8   4 154776. 1918.30  12
   0  -8  -4 153696. 2030.61   4
   0  -8   4 154391. 1789.55   2
   0  -8   5 31190.9 751.515  12
   0  -8  -5 31041.1 841.265   4
   0  -8   6 31318.0 706.783  11
   0  -8   6 30949.6 762.204  12
   0  -8   7 6344.20 339.927  12
   0  -8   7 6631.98 316.674  11
   0  -8   8 8164.20 348.452  12
   0  -8   9 18585.8 443.403  12
   0  -8   9 18702.9 494.238   7
   0  -8  10 7090.31 224.675   7
   0  -7   0 11.5473 76.7543   4
   0  -7  -1 34119.0 645.521   4
   0  -7   1 33002.4 584.591   4
   0  -7   1 33553.5 582.194   2
   0  -7   2 59726.3 844.743   2
   0  -7  -2 61353.7 961.262   4
   0  -7  -3 30265.8 689.299   4
   0  -7   3 30596.8 577.101   2
   0  -7   4 100147. 1379.26  12
   0  -7   4 96746.3 1261.12   2
   0  -7  -4 95604.3 1453.74   4
   0  -7   5 8348.98 339.763   2
   0  -7   5 8178.14 368.055  12
   0  -7  -5 8836.86 430.767   4
   0  -7   5 8386.12 337.125  11
   0  -7  -6 90552.5 1564.18   4
   0  -7   6 86345.2 1352.99  12
   0  -7   6 87925.7 1302.20  11
   0  -7   6 84038.9 1287.79   2
   0  -7   7 134477. 1792.92  12
   0  -7   7 133234. 1741.63  11
   0  -7   8 7363.58 339.133  12
   0  -7   9 931.416 117.982  12
   0  -7   9 887.584 139.492   7
   0  -7  10 1836.03 136.478   7
   0  -6   0 18473.5 397.194   4
   0  -6   1 4914.69 196.626   4
   0  -6  -1 4860.64 220.559   4
   0  -6   1 4597.74 188.702   2
   0  -6   2 197216. 1896.23   2
   0  -6  -2 195465. 2040.62   4
   0  -6  -3 84020.5 1196.29   4
   0  -6   3 82333.3 1032.39   2
   0  -6  -4 89659.7 1335.10   4
   0  -6   4 90832.5 1170.39   2
   0  -6  -5 104236. 1576.90   4
   0  -6   5 105339. 1383.58   2
   0  -6   5 106097. 1450.50  12
   0  -6   6 101328. 1461.91  12
   0  -6  -6 102839. 1656.81   4
   0  -6   6 100463. 1418.67   2
   0  -6   6 100657. 1423.48  11
   0  -6   7 96550.2 1446.16  12
   0  -6   7 92308.9 1425.53  11
   0  -6   8 21526.7 588.821  12
   0  -6   9 60235.7 1036.21   7
   0  -6   9 59139.0 930.738  12
   0  -6  10 6322.35 259.131   7
   0  -5   0 124.648 62.1980   4
   0  -5   0 53.8620 27.9465   3
   0  -5   1 7319.39 192.274   3
   0  -5   1 7534.39 215.161   2
   0  -5   1 7385.94 213.438   4
   0  -5  -1 7247.99 240.773   4
   0  -5   2 173585. 1665.91   2
   0  -5   2 173843. 1678.79   3
   0  -5  -2 173686. 1795.49   4
   0  -5   3 55832.2 761.548   2
   0  -5  -3 56926.1 891.245   4
   0  -5  -4 103763. 1410.05   4
   0  -5   4 104546. 1247.50   2
   0  -5  -5 97246.4 1455.55   4
   0  -5   5 97022.8 1273.13   2
   0  -5  -6 16504.8 590.750   4
   0  -5   6 18295.5 537.007  12
   0  -5   6 16499.4 495.262   2
   0  -5   6 17181.6 514.888  11
   0  -5  -7 11557.6 532.991   4
   0  -5   7 11037.6 432.658   2
   0  -5   7 10806.1 439.730  11
   0  -5   7 10713.8 425.700  12
   0  -5   8 14415.9 481.431  12
   0  -5   9 9127.81 331.298  12
   0  -5   9 8844.44 388.163   7
   0  -5  10 3286.05 203.632   7
   0  -4   0 903058. 6940.64   3
   0  -4   0 883569. 7093.08   4
   0  -4  -1 27013.1 447.184   4
   0  -4   1 26607.9 381.021   3
   0  -4   1 27454.1 402.392   4
   0  -4   1 26605.5 401.058   2
   0  -4   2 301477. 2643.77   3
   0  -4  -2 307096. 2738.25   4
   0  -4   2 304620. 2613.15   2
   0  -4  -3 8116.20 294.267   4
   0  -4   3 8147.97 241.533   2
   0  -4  -4 134891. 1639.34   4
   0  -4   4 137653. 1483.07   2
   0  -4   5 98862.8 1261.41   2
   0  -4  -5 99828.0 1434.42   4
   0  -4  -6 60670.0 1157.76   4
   0  -4   6 61567.5 1023.93  12
   0  -4   6 62507.0 1043.37  11
   0  -4   6 62093.3 1017.64   2
   0  -4   7 15143.1 505.452   2
   0  -4  -7 15473.6 609.039   4
   0  -4   7 14326.2 509.716  11
   0  -4   7 14534.9 484.201  12
   0  -4   8 18189.0 526.635  12
   0  -4   9 43638.9 893.336   7
   0  -4  10 15555.7 445.839   7
   0  -4  11 1370.74 106.939   7
   0  -3   0 0.07869 44.8582   4
   0  -3   0 1710.51 56.1371   3
   0  -3  -1 453597. 3702.36   4
   0  -3   1 450853. 3628.18   3
   0  -3   1 456061. 3635.43   2
   0  -3   1 451330. 3631.66   4
   0  -3   2 795466. 6348.25   3
   0  -3  -2 798748. 6418.63   4
   0  -3   2 794261. 6295.76   2
   0  -3  -3 204920. 2002.10   4
   0  -3   3 202243. 1875.17   2
   0  -3   3 202729. 1610.00   1
   0  -3  -4 24925.0 556.520   4
   0  -3   4 26161.1 493.921   2
   0  -3  -5 7194.50 330.758   4
   0  -3   5 7580.43 289.032   2
   0  -3   6 46657.6 871.794  11
   0  -3   6 45959.5 844.157   2
   0  -3  -6 46045.0 961.191   4
   0  -3   7 92855.4 1419.49  11
   0  -3   7 91945.0 1388.47   2
   0  -3   7 92122.8 1312.55  12
   0  -3  -7 94344.0 1592.65   4
   0  -3   8 101164. 1367.92  12
   0  -3   8 97608.9 1483.45   7
   0  -3   9 38614.4 835.782   7
   0  -3  10 5021.31 265.326   7
   0  -3  11 9452.65 274.583   7
   0  -2   1 256631. 2115.72   3
   0  -2   1 260669. 2098.24   2
   0  -2  -1 257638. 2157.40   4
   0  -2   2 532960. 4314.80   2
   0  -2   2 540174. 4368.42   3
   0  -2   3 27183.1 431.904   2
   0  -2   4 113058. 1239.00   2
   0  -2   5 23647.2 512.387   2
   0  -2   6 8362.92 331.929   2
   0  -2  -7 6246.69 379.943   4
   0  -2   7 6682.31 334.471   2
   0  -2   7 6816.44 312.661   6
   0  -2   7 7212.05 362.674  11
   0  -2   8 70545.2 1206.43   7
   0  -2   9 59343.1 1072.39   7
   0  -2  10 9218.93 357.694   7
   0  -2  10 9603.97 351.802   8
   0  -2  11 2193.74 142.622   7
   0  -1   0 38.7700 7.83693   3
   0  -1   0 186.349 17.1207   4
   0  -1   1 98812.5 858.420   2
   0  -1   1 100725. 885.264   3
   0  -1   2 540755. 4287.09   2
   0  -1   2 538148. 4325.57   3
   0  -1   3 24095.2 389.926   2
   0  -1   4 44080.4 647.065   2
   0  -1   5 19503.4 456.341   2
   0  -1   6 5062.05 259.235   2
   0  -1   7 217050. 2378.53   6
   0  -1   7 217979. 2454.09   2
   0  -1   7 218666. 2489.41  11
   0  -1   7 217893. 2443.06   7
   0  -1   8 44115.6 858.697   6
   0  -1   8 42977.1 903.878   7
   0  -1   9 25930.2 675.694   7
   0  -1  10 2557.44 205.858   7
   0  -1  10 2556.43 200.821   8
   0  -1  11 16187.2 363.512   8
   0   0   1 8934.30 141.236   3
   0   0   1 8870.22 133.449   2
   0   0   2 4966.05 134.083   2
   0   0   3 47847.3 599.827   2
   0   0   4 18252.3 383.560   2
   0   0   5 2228.25 161.329   2
   0   0   6 266.526 103.942   2
   0   0   7 1333.97 168.664   2
   0   0   7 955.484 138.716   6
   0   0   7 990.951 145.557   7
   0   0   8 18384.1 574.968   7
   0   0   8 18046.8 534.588   6
   0   0   9 69623.2 1180.69   7
   0   0  10 560.545 127.360   7
   0   0  10 560.135 117.272   8
   0   0  11 301.536 67.4937   8
   0   1   1 100506. 868.430   2
   0   1   2 505260. 4033.72   2
   0   1   3 23140.5 381.256   2
   0   1   4 40219.2 613.461   2
   0   1   5 19093.4 448.875   2
   0   1   6 5643.84 274.852   2
   0   1   7 214559. 2377.62   7
   0   1   7 211729. 2349.40   6
   0   1   7 207333. 2391.72   2
   0   1   8 46429.7 904.318   6
   0   1   8 44510.4 919.741   7
   0   1   9 26763.6 645.620   6
   0   1   9 26536.6 689.656   7
   0   1  10 1777.53 178.497   7
   0   1  10 1828.91 181.737   8
   0   1  11 16778.1 397.543   8
   0   2   2 512405. 4114.77   2
   0   2   3 23421.3 396.732   2
   0   2   4 103893. 1169.54   2
   0   2   5 22602.8 497.426   2
   0   2   6 9430.46 355.183   2
   0   2   7 6203.68 310.104   6
   0   2   7 6639.48 324.828   7
   0   2   8 73598.8 1210.07   6
   0   2   8 74522.8 1241.22   7
   0   2   9 53664.4 962.999   6
   0   2   9 54039.2 1016.18   7
   0   2  10 8937.03 364.686   8
   0   2  11 2017.12 140.204   8
   0   3   6 49169.5 863.611   7
   0   3   7 90296.0 1343.54   7
   0   3   7 90738.9 1360.12   6
   0   3   8 98529.1 1461.87   6
   0   3   8 100030. 1480.17   7
   0   3   9 35518.0 764.786   6
   0   3  10 4495.17 221.333   6
   0   3  10 4641.17 262.340   8
   0   3  11 7409.18 248.456   8
   0   4   6 56431.9 982.107   6
   0   4   6 56998.5 965.460   7
   0   4   7 13819.3 474.947   7
   0   4   7 13335.0 473.922   6
   0   4   8 18792.1 578.377   6
   0   4   9 38327.7 799.134   6
   0   4  10 13228.8 416.412   8
   0   4  10 13037.6 372.636   6
   0   4  11 1292.77 103.619   8
   0   5   6 18198.2 540.990   6
   0   5   7 12433.3 462.972   6
   0   5   8 14072.2 499.524   6
   0   5   9 7441.52 333.458   6
   0   5  10 2704.56 185.002   8
   0   5  10 2613.66 163.126   6
   0   6   5 99583.2 1396.57   6
   0   6   6 90303.2 1366.78   6
   0   6   7 84318.7 1347.56   6
   0   6   8 22222.1 628.007   6
   0   6   9 53523.9 933.616   6
   0   6   9 52435.1 916.998   8
   0   6  10 4606.16 201.730   6
   0   6  10 4876.89 225.022   5
   0   6  10 4741.12 213.063   8
   0   7   4 87291.2 1271.96   6
   0   7   5 7581.32 352.205   6
   0   7   6 75944.6 1259.87   6
   0   7   7 108974. 1598.22   6
   0   7   8 5865.00 293.237   8
   0   7   8 6272.93 326.933   6
   0   7   9 877.250 124.006   6
   0   7   9 792.195 114.685   8
   0   7  10 1481.99 107.750   6
   0   7  10 1366.01 102.283   8
   0   7  10 1476.03 118.866   5
   0   8   4 138132. 1822.50  15
   0   8   4 140473. 1794.51   6
   0   8   5 31476.8 759.871   6
   0   8   5 30903.2 745.805  15
   0   8   6 24482.1 676.577   6
   0   8   7 5617.88 274.863   8
   0   8   7 5446.52 321.533   6
   0   8   8 7300.69 297.457   8
   0   8   8 7660.28 351.601   5
   0   8   8 7371.85 344.842   6
   0   8   9 14990.1 367.302   8
   0   8   9 15485.2 433.734   5
   0   8   9 14604.9 418.215   6
   0   8  10 6938.59 220.927   5
   0   9   2 32389.0 769.588   5
   0   9   2 32028.2 764.571  15
   0   9   2 33068.6 748.439   6
   0   9   3 48161.2 980.983  15
   0   9   3 47789.4 939.722   6
   0   9   3 48796.7 947.967   5
   0   9   4 13879.8 513.530  15
   0   9   4 13428.9 490.375   6
   0   9   4 14271.2 501.676   5
   0   9   5 3314.51 256.892   5
   0   9   5 3262.82 256.092   6
   0   9   5 3621.92 265.746  15
   0   9   6 73418.7 1261.91   6
   0   9   6 72235.4 1231.62   5
   0   9   7 42602.6 884.937   5
   0   9   7 42668.2 899.451   6
   0   9   8 21086.2 553.729   5
   0   9   8 20537.2 554.811   6
   0   9   9 1529.09 128.516   6
   0   9   9 1439.98 132.808   5
   0  10   0 85050.8 1343.17  15
   0  10  -1 120324. 1659.94  15
   0  10   1 122393. 1718.98  15
   0  10   1 123612. 1746.95   6
   0  10   2 40548.6 914.979  15
   0  10   2 40028.3 885.076   6
   0  10  -2 40163.7 849.431  15
   0  10   2 41509.9 926.232   5
   0  10   3 34037.2 815.301   6
   0  10   3 34095.5 840.856  15
   0  10   3 34306.4 822.085   5
   0  10   4 10315.4 446.076   6
   0  10   4 11247.4 457.285   5
   0  10   4 10724.4 461.747  15
   0  10   5 4223.08 292.556   6
   0  10   5 4555.99 301.507   5
   0  10   5 4430.72 294.620  15
   0  10   6 32579.9 774.915   5
   0  10   6 31231.7 773.299   6
   0  10   7 1815.65 186.377   5
   0  10   7 1773.69 186.984   6
   0  10   8 23217.1 550.407   6
   0  10   8 23435.5 549.171   5
   0  10   9 1602.19 113.549   6
   0  10   9 1725.31 122.452   5
   0  11   0 280.050 115.002  15
   0  11   1 57217.1 1147.39   6
   0  11   1 58384.3 1123.74  15
   0  11  -1 56751.2 1081.15  15
   0  11  -2 25089.4 676.179  15
   0  11   2 25903.2 735.155  15
   0  11   2 25939.8 723.018   6
   0  11   3 6043.02 345.303   5
   0  11   3 5695.19 335.477   6
   0  11   3 6005.61 361.419  15
   0  11   4 8356.02 413.720  15
   0  11   4 8435.10 404.553   5
   0  11   4 7904.85 395.266   6
   0  11   5 7383.28 367.104  15
   0  11   5 7526.43 378.919   6
   0  11   5 7905.15 387.121   5
   0  11   6 13618.0 438.402  15
   0  11   6 13966.6 489.460   6
   0  11   6 13829.1 481.404   5
   0  11   7 11537.9 404.471   6
   0  11   7 11361.5 395.081   5
   0  11   8 9255.12 305.303   6
   0  11   8 9316.36 304.662   5
   0  12   0 116713. 1709.67  15
   0  12   1 41179.5 937.079  15
   0  12   1 39869.2 1088.96  13
   0  12  -1 38513.1 880.394  15
   0  12  -2 26048.1 696.220  15
   0  12   2 25129.0 721.162   6
   0  12   2 26235.8 744.977  15
   0  12   3 35341.5 854.313   6
   0  12   3 37022.5 885.677  15
   0  12   4 1147.38 169.856   5
   0  12   4 1167.94 176.050   6
   0  12   4 1129.50 180.223  15
   0  12   5 42276.0 885.009   6
   0  12   5 41470.3 870.046   5
   0  12   5 41661.0 857.042  15
   0  12   6 8684.38 354.917   6
   0  12   6 8437.50 314.523  15
   0  12   6 8954.25 357.460   5
   0  12  -7 3810.59 288.882  13
   0  12   7 3670.95 204.281   6
   0  13   0-50.4435 211.742  13
   0  13   0-94.6129 118.691  15
   0  13  -1 22681.1 655.260  15
   0  13   1 21714.5 720.333  13
   0  13   2 40629.9 923.171  15
   0  13  -2 40685.2 873.719  15
   0  13   3 3351.50 270.444  15
   0  13   4 28657.7 705.393  15
   0  13   4 27997.9 700.349   6
   0  13   5 22636.6 583.958   6
   0  13   5 22385.2 561.758  15
   0  13  -6 8760.96 460.747  13
   0  13   6 9191.20 326.989   6
   0  14   0 1742.05 254.016  13
   0  14   0 1722.13 191.057  15
   0  14  -1 19817.1 576.684  15
   0  14   1 20695.3 613.610  15
   0  14  -2 11766.3 427.906  15
   0  14  -2 11038.3 618.951  13
   0  14   2 12409.5 472.589  15
   0  14  -3 22129.6 843.473  13
   0  14   3 24706.4 637.887  15
   0  14  -4 2482.21 346.384  13
   0  14   4 2150.92 182.255  15
   0  14   5 13015.2 360.838  15
   0  14   5 12261.8 308.907  14
   0  14  -6 2276.78 195.480  13
   0  15   0-8.29596 90.3755  15
   0  15   0-40.2252 106.953  13
   0  15  -1 2164.30 177.058  15
   0  15  -1 2217.11 239.824  13
   0  15   1 2139.88 189.102  15
   0  15  -2 39033.2 724.333  15
   0  15   2 39181.4 763.372  15
   0  15  -3 14926.6 566.895  13
   0  15   3 14986.6 426.187  15
   0  15   4 5791.79 234.816  15
   0  15  -4 5315.85 327.635  13
   0  15  -5 5509.30 271.625  13
   0  16   0 23777.0 507.209  15
   0  16  -1 12097.5 335.679  15
   0  16   1 12775.7 362.571  15
   0  16   2 381.623 82.9141  15
   0  16  -2 359.219 99.7792  13
   0  16   3 2745.88 149.957  15
   0  16  -3 2705.53 186.746  13
  -1 -15   5 4021.41 170.575  12
  -1 -15   4 40031.0 641.918  12
  -1 -15   3 3554.34 188.329  12
  -1 -14   6 31620.8 554.140  12
  -1 -14   5 38924.2 693.849  12
  -1 -14   4 37019.8 711.869  12
  -1 -14   3 38822.9 750.638  12
  -1 -14   2 54786.8 930.593  12
   1 -14   4 1789.56 139.732  12
   1 -14   5 6518.46 232.738  12
  -1 -13   7 18402.4 408.051  12
  -1 -13   6 2209.03 176.665  12
  -1 -13   5 4424.52 259.489  12
  -1 -13   4 41118.7 833.258  12
  -1 -13   3 1931.36 195.934  12
  -1 -13   2 48110.5 924.746  12
  -1 -13   1 20211.2 561.704  12
   1 -13   3 4095.78 246.032  12
   1 -13   4 15830.3 470.726  12
   1 -13   5 8489.35 320.995  12
   1 -13   6 29880.4 558.450  12
  -1 -12   8 3186.37 155.012  12
  -1 -12   7 24436.8 544.823  12
  -1 -12   6 19479.1 541.515  12
  -1 -12   5 23556.7 634.747  12
  -1 -12   4 11733.0 456.445  12
  -1 -12   3 37409.6 841.153  12
  -1 -12   2 3481.77 258.677  12
  -1 -12   1 107703. 1529.27  12
   1 -12   2 40774.5 823.199  12
   1 -12   3 8786.50 381.673  12
   1 -12   4 5872.11 316.568  12
   1 -12   5 6913.89 328.850  12
   1 -12   6 3462.26 220.489  12
   1 -12   7 6497.27 248.299  12
  -1 -11   8 4574.66 214.800  12
  -1 -11   7 32153.9 685.725  12
  -1 -11   6 10370.5 422.546  12
  -1 -11   5 62187.7 1126.33  12
  -1 -11   4 4820.28 312.638  12
  -1 -11   3 23693.4 663.108  12
  -1 -11   2 98507.6 1478.86  12
  -1 -11   2 98283.0 1553.87   1
   1 -11  -1 10650.5 463.191   4
  -1 -11   1 9934.47 404.248  12
   1 -11   0 74685.5 1291.18   4
   1 -11   0 74519.7 1271.52   2
  -1 -11   0 74070.9 1170.81  12
   1 -11   1 33811.1 797.334   2
   1 -11   2 50639.8 953.320  12
   1 -11   3 30377.9 741.908  12
   1 -11   4 11085.9 446.364  12
   1 -11   5 41482.4 878.398  12
   1 -11   6 26089.4 644.920  12
   1 -11   7 8183.33 318.912  12
   1 -11   8 266.216 65.5085  12
  -1 -10   9 3584.30 159.005  12
  -1 -10   9 3867.71 186.885   7
  -1 -10   8 12510.6 384.704  12
  -1 -10   7 21893.9 585.168  12
  -1 -10   6 46127.9 935.900  12
  -1 -10   5 41358.2 900.934  12
  -1 -10   4 28206.5 731.696  12
   1 -10  -4 29521.8 829.221   4
   1 -10  -3 2629.12 245.229   4
  -1 -10   3 2542.02 226.658  12
   1 -10  -2 33516.2 820.548   4
  -1 -10   2 32471.3 750.628  12
   1 -10  -1 24386.6 674.495   4
  -1 -10   1 24000.7 617.636  12
   1 -10   0 56069.8 1045.97   2
   1 -10   0 55615.2 1041.85   4
  -1 -10  -1 13035.4 450.344   4
   1 -10   1 13980.3 484.871   2
   1 -10   2 63234.0 1109.77   2
   1 -10   2 61648.2 1064.54  12
  -1 -10  -2 63783.3 1134.99   4
  -1 -10  -3 78598.1 1362.48   4
   1 -10   3 77280.1 1256.52   2
   1 -10   3 76408.1 1247.44  12
   1 -10   4 21269.7 629.228  12
   1 -10   5 14153.2 515.162  12
   1 -10   6 9206.02 408.379  12
   1 -10   7 10230.8 388.156  12
   1 -10   8 26987.2 550.077  12
  -1  -9   9 14210.9 404.307   7
  -1  -9   9 13285.0 343.068  12
  -1  -9   8 62110.8 989.693  12
  -1  -9   8 62885.9 956.027  11
  -1  -9   7 11539.7 434.734  12
  -1  -9   7 11485.5 404.499  11
  -1  -9   6 2778.19 238.135  12
  -1  -9   6 3134.20 222.433  11
   1  -9  -5 45391.4 1059.77   4
  -1  -9   5 42780.6 907.867  12
  -1  -9   4 153669. 1961.53  12
   1  -9  -4 156040. 2137.88   4
  -1  -9   3 32642.9 747.269  12
   1  -9  -3 32186.8 804.981   4
   1  -9  -2 10607.0 436.218   4
  -1  -9   2 11085.6 403.549  12
   1  -9  -1 69963.4 1144.05   4
  -1  -9   1 70129.7 1001.84   4
  -1  -9   0 43466.5 772.369   4
   1  -9   0 42075.9 833.874   4
   1  -9   1 189913. 2188.18   2
  -1  -9  -1 190887. 2140.15   4
   1  -9   1 190787. 2160.53   4
   1  -9   2 48970.8 912.583   2
  -1  -9  -2 49089.5 946.575   4
   1  -9   2 48817.6 898.625  12
   1  -9   3 5965.71 311.439   2
  -1  -9  -3 6426.13 352.174   4
   1  -9   3 5594.62 313.844  12
   1  -9   4 595.528 157.749  12
   1  -9   4 473.680 117.745   2
  -1  -9  -4 256.939 129.564   4
   1  -9   5 11329.5 468.921  12
   1  -9   6 4652.60 306.181  12
   1  -9   7 53142.0 985.035  12
   1  -9   8 2040.11 172.930  12
   1  -9   9 14373.7 331.457  12
   1  -9   9 13618.2 332.773   7
  -1  -8  10 19359.9 410.007   7
  -1  -8   9 11352.7 392.709   7
  -1  -8   9 10503.8 324.892  12
  -1  -8   8 1733.49 176.642  11
  -1  -8   8 1669.32 169.043  12
  -1  -8   7 8525.69 376.820  12
  -1  -8   7 8098.09 357.402  11
  -1  -8   6 44077.2 865.945  11
  -1  -8   6 43010.4 894.004  12
  -1  -8   5 51863.3 987.606  12
   1  -8  -5 54603.5 1137.32   4
   1  -8  -4 43525.4 954.281   4
  -1  -8   4 43676.8 868.487  12
   1  -8  -3 22160.6 625.766   4
  -1  -8   3 20175.0 500.434   1
  -1  -8   3 21175.5 511.733   3
  -1  -8   3 20855.8 554.298  12
   1  -8  -2 96283.7 1380.60   4
  -1  -8   2 98922.1 1194.89   3
  -1  -8   1 19612.4 437.384   4
   1  -8  -1 20086.6 535.570   4
   1  -8   0 25890.2 592.212   4
  -1  -8   0 25263.3 533.816   4
  -1  -8  -1 50926.8 861.739   4
   1  -8   1 50616.9 887.679   2
   1  -8   1 51671.6 866.118   4
   1  -8   2 17396.4 492.912   2
  -1  -8  -2 17647.1 510.157   4
  -1  -8  -3 203894. 2375.68   4
   1  -8   3 206991. 2306.12  12
   1  -8   3 202937. 2263.09   2
  -1  -8  -4 107641. 1631.23   4
   1  -8   4 109419. 1512.27   2
   1  -8   4 107895. 1547.27  12
   1  -8   5 113723. 1650.89  12
   1  -8   5 115762. 1637.34   2
  -1  -8  -5 117350. 1796.90   4
   1  -8   6 1437.55 201.681  12
   1  -8   7 65957.8 1149.07  12
   1  -8   8 9559.59 368.408  12
   1  -8   9 1550.90 133.107   7
   1  -8   9 1735.76 133.442  12
  -1  -7  10 23835.7 504.971   7
  -1  -7   9 13180.3 380.104  12
  -1  -7   9 13877.6 458.600   7
  -1  -7   8 61651.7 1061.32  11
  -1  -7   8 61843.7 1033.09  12
  -1  -7   7 6623.40 333.759  12
  -1  -7   7 6406.83 333.643  11
  -1  -7   6 86246.7 1325.68  12
  -1  -7   6 84954.0 1297.41  11
   1  -7  -6 87940.2 1531.12   4
  -1  -7   5 150129. 1857.07  12
   1  -7  -5 146216. 2008.18   4
  -1  -7   4 10333.8 372.959   3
   1  -7  -4 10083.6 422.876   4
  -1  -7   3 111593. 1329.59   1
  -1  -7   3 112126. 1366.89   3
   1  -7  -3 114978. 1528.81   4
  -1  -7   2 248884. 2354.51   3
   1  -7  -2 248585. 2574.51   4
  -1  -7   1 91120.9 1022.76   3
   1  -7  -1 91844.1 1215.32   4
  -1  -7   1 90602.1 1061.48   4
  -1  -7   0 139881. 1515.89   4
   1  -7   0 141429. 1593.29   4
   1  -7   1 7073.97 287.052   2
   1  -7   1 6874.95 276.632   4
  -1  -7  -1 6674.55 270.290   4
   1  -7   2 97315.0 1271.56   2
  -1  -7  -2 99457.5 1313.84   4
  -1  -7  -3 28220.4 676.292   4
   1  -7   3 26889.8 603.870   2
   1  -7   4 21581.8 565.877   2
   1  -7   4 21880.8 589.668  12
  -1  -7  -4 20803.5 628.070   4
  -1  -7  -5 178938. 2337.49   4
   1  -7   5 182564. 2192.33  12
   1  -7   5 179886. 2169.67   2
  -1  -7  -6 10636.8 511.378   4
   1  -7   6 10620.7 452.248  12
   1  -7   6 10987.8 444.385   2
   1  -7   7 3426.43 267.805  12
   1  -7   8 5645.67 301.761  12
   1  -7   9 1666.64 141.246  12
   1  -7   9 1645.61 149.835   7
  -1  -6  10 86944.1 1159.37   7
  -1  -6   9 593.376 140.438   7
  -1  -6   8 10612.6 430.129  11
  -1  -6   8 11004.4 404.781  12
  -1  -6   7 33516.2 778.706  11
  -1  -6   7 33823.5 757.396  12
   1  -6  -7 35290.3 942.508   4
  -1  -6   6 20752.8 574.963  12
   1  -6  -6 21233.5 685.048   4
  -1  -6   6 21208.5 582.419  11
  -1  -6   5 26197.7 622.105  12
   1  -6  -5 25172.6 696.537   4
  -1  -6   4 5922.31 216.875   2
   1  -6  -4 5781.74 307.310   4
  -1  -6   3 281590. 2676.59   3
  -1  -6   3 282609. 2500.75   2
  -1  -6   3 287596. 2596.52   1
   1  -6  -3 282908. 2830.86   4
   1  -6  -2 14091.0 409.858   4
  -1  -6   2 14118.2 269.885   2
  -1  -6   2 13106.4 328.565   3
  -1  -6   1 97463.6 1036.97   4
   1  -6  -1 96165.1 1198.77   4
  -1  -6   1 96432.2 946.758   2
  -1  -6   1 95645.9 1034.20   3
  -1  -6   0 9339.41 265.660   4
  -1  -6   0 9628.50 219.695   3
   1  -6   0 9416.91 299.922   4
  -1  -6  -1 83365.6 1050.79   4
   1  -6   1 85826.7 1059.89   4
   1  -6   1 84743.4 1081.49   2
   1  -6   2 117916. 1376.08   2
  -1  -6  -2 117295. 1422.99   4
  -1  -6  -3 123388. 1564.27   4
   1  -6   3 124035. 1471.47   2
  -1  -6  -4 120782. 1645.17   4
   1  -6   4 122374. 1528.90   2
  -1  -6  -5 8816.31 424.472   4
   1  -6   5 9474.22 384.998   2
   1  -6   5 9468.66 362.922  11
   1  -6   5 9291.55 395.057  12
  -1  -6  -6 3326.45 288.124   4
   1  -6   6 3645.65 256.519   2
   1  -6   7 2964.39 247.126  12
   1  -6   8 24685.8 642.462  12
   1  -6   9 2550.63 178.953  12
   1  -6   9 1985.61 172.168   7
   1  -6  10 7295.93 235.191   7
  -1  -5  11 7434.77 233.121   7
  -1  -5  10 21081.8 523.884   7
  -1  -5   9 15428.6 512.019   7
  -1  -5   9 14789.5 492.137  11
  -1  -5   8 102252. 1388.93  12
  -1  -5   8 101418. 1495.87  11
  -1  -5   7 548.182 141.696  11
  -1  -5   7 608.185 124.885  12
   1  -5  -7 511.669 136.238   4
  -1  -5   6 5988.65 307.010  11
  -1  -5   6 5642.17 265.179   2
  -1  -5   6 5915.21 291.526  12
   1  -5  -6 5660.07 346.753   4
  -1  -5   5 46390.0 841.422   3
   1  -5  -5 45097.1 913.651   4
  -1  -5   5 46003.2 734.882   2
  -1  -5   4 53828.8 848.830   3
  -1  -5   4 53962.0 735.496   2
   1  -5  -4 52689.8 924.165   4
  -1  -5   3 236217. 2266.89   3
  -1  -5   3 234876. 2144.87   1
   1  -5  -3 234861. 2386.09   4
  -1  -5   3 238136. 2102.28   2
   1  -5  -2 280855. 2614.20   4
  -1  -5   2 276397. 2473.27   3
  -1  -5   2 274196. 2321.28   2
  -1  -5   1 253124. 2079.79   2
   1  -5  -1 251954. 2345.32   4
  -1  -5   1 249962. 2161.13   4
  -1  -5   1 246051. 2203.41   3
   1  -5   0 133736. 1390.43   4
  -1  -5   0 132889. 1321.34   4
   1  -5   1 53866.2 736.025   4
   1  -5   1 53013.3 755.031   2
  -1  -5  -1 53097.3 736.618   4
  -1  -5  -2 181755. 1868.92   4
   1  -5   2 180025. 1825.71   2
  -1  -5  -3 43934.7 784.227   4
   1  -5   3 45258.2 729.229   2
   1  -5   4 118152. 1443.99   2
  -1  -5  -4 115315. 1551.99   4
   1  -5   5 135550. 1728.65  12
   1  -5   5 136218. 1695.19   2
  -1  -5  -5 133741. 1836.38   4
   1  -5   6 142230. 1855.45   2
   1  -5   6 144164. 1868.75  12
  -1  -5  -6 144740. 2060.33   4
   1  -5   7 3847.12 273.643  12
   1  -5   8 53231.6 994.805  12
   1  -5   9 44915.4 851.030   7
   1  -5   9 45924.0 802.707  12
   1  -5  10 30002.2 547.193   7
  -1  -4  11 31786.8 547.972   7
  -1  -4  10 47025.8 846.245   7
  -1  -4   9 48486.8 955.041   7
  -1  -4   9 48776.3 959.538  11
  -1  -4   8 7055.24 371.504  11
  -1  -4   7 95736.2 1332.71  12
  -1  -4   7 97401.0 1443.61  11
   1  -4  -7 96962.2 1620.59   4
  -1  -4   7 96262.7 1365.73   2
  -1  -4   6 19640.0 542.754  11
  -1  -4   6 19477.8 493.834   2
   1  -4  -6 18605.0 597.770   4
  -1  -4   5 5299.82 266.183   3
  -1  -4   5 5494.90 228.002   2
  -1  -4   4 148187. 1623.70   3
   1  -4  -4 147189. 1717.73   4
  -1  -4   4 149890. 1499.53   2
  -1  -4   3 178583. 1650.92   2
  -1  -4   3 180953. 1782.58   3
  -1  -4   3 180681. 1633.05   1
   1  -4  -3 182328. 1880.74   4
  -1  -4   2 214028. 1949.56   3
  -1  -4   2 211852. 1806.62   2
   1  -4  -2 214279. 2038.17   4
  -1  -4   1 145011. 1273.31   4
   1  -4  -1 141891. 1441.21   4
  -1  -4   1 143545. 1214.15   2
   1  -4   0 189379. 1753.61   4
  -1  -4   0 186933. 1667.39   4
  -1  -4  -1 326386. 2863.20   4
   1  -4   1 333934. 2862.98   4
   1  -4   1 332843. 2888.39   2
   1  -4   2 499238. 4221.91   2
  -1  -4  -2 502354. 4268.69   4
   1  -4   3 384644. 3404.38   2
  -1  -4  -3 383498. 3506.96   4
   1  -4   4 124547. 1454.48   2
  -1  -4  -4 121517. 1557.60   4
  -1  -4  -5 26692.2 691.958   4
   1  -4   5 28055.6 631.153   2
   1  -4   6 1235.41 170.284  12
   1  -4   6 1285.34 166.128   2
  -1  -4  -6 1189.32 181.580   4
   1  -4   7 23728.3 668.533   2
   1  -4   7 23627.9 646.898  12
  -1  -4  -7 22783.7 749.100   4
   1  -4   8 10641.0 413.696  12
   1  -4   8 9894.95 402.330   6
   1  -4   8 10182.4 427.756   7
   1  -4   9 36902.3 775.127   7
   1  -4   9 38331.6 724.122  12
   1  -4   9 36598.1 720.905   6
   1  -4  10 2134.19 156.860   7
  -1  -3  11 5124.58 218.374   7
  -1  -3  10 12920.6 427.112   7
  -1  -3   9 5390.07 315.503   7
  -1  -3   9 5860.51 300.287   8
  -1  -3   8 4284.80 283.571   7
  -1  -3   8 4608.29 307.502  11
  -1  -3   8 4637.99 273.695   8
   1  -3  -7 65961.0 1274.04   4
  -1  -3   7 67495.7 1140.14  11
  -1  -3   7 66179.6 1083.76   2
  -1  -3   6 12232.0 385.595   2
  -1  -3   6 12453.6 421.773  11
   1  -3  -6 11251.1 452.660   4
   1  -3  -5 39435.0 774.925   4
  -1  -3   5 40943.8 729.536   3
  -1  -3   5 38972.1 654.691   2
  -1  -3   4 618226. 5169.08   3
   1  -3  -4 607016. 5256.58   4
  -1  -3   4 610370. 5034.57   2
   1  -3  -3 284577. 2612.15   4
  -1  -3   3 282287. 2341.47   1
  -1  -3   3 283890. 2532.10   3
  -1  -3   3 282076. 2410.03   2
  -1  -3   2 311035. 2543.41   2
  -1  -3   2 312196. 2683.44   3
  -1  -3   2 315903. 2627.78   1
   1  -3  -2 315670. 2745.30   4
  -1  -3   1 592435. 4593.32   4
  -1  -3   1 597107. 4547.78   2
   1  -3  -1 587320. 4779.03   4
   1  -3   0 385151. 3163.30   4
  -1  -3   0 377811. 3078.29   4
   1  -3   1 110878. 1120.61   2
  -1  -3  -1 109129. 1100.80   4
   1  -3   2 97564.0 1057.48   2
   1  -3   3 28078.7 499.625   2
   1  -3   4 25613.4 530.748   2
  -1  -3  -4 26426.5 457.916   1
   1  -3   5 62936.1 976.410   2
   1  -3   6 30082.7 695.702   2
   1  -3   6 31061.1 702.565  12
   1  -3   7 56201.5 1028.21  12
  -1  -3  -7 58069.3 1220.99   4
   1  -3   7 57002.9 1077.64   2
   1  -3   8 29049.5 736.681   7
   1  -3   8 30008.0 725.657   6
   1  -3   8 31012.6 716.165  12
   1  -3   9 13216.9 456.788   7
   1  -3   9 13233.5 428.869   6
   1  -3   9 13833.1 411.680  12
   1  -3  10 46102.4 767.394   7
  -1  -2  11 5511.03 229.432   7
  -1  -2  10 14273.6 437.052   8
  -1  -2  10 14300.7 453.966   7
  -1  -2   9 12203.4 457.071   7
  -1  -2   9 11470.6 437.865   8
   1  -2  -8 31788.8 888.264   4
  -1  -2   8 30548.4 745.426   7
  -1  -2   8 32277.3 781.318  11
  -1  -2   7 22471.8 611.820  11
   1  -2  -7 20495.2 659.881   4
  -1  -2   7 22187.5 587.916   2
  -1  -2   6 219163. 2271.97   2
   1  -2  -6 216643. 2468.51   4
  -1  -2   5 13637.4 389.793   3
   1  -2  -5 13072.1 416.986   4
  -1  -2   5 13108.0 352.317   2
  -1  -2   4 123694. 1284.80   2
  -1  -2   4 125812. 1364.11   3
   1  -2  -4 123808. 1415.26   4
   1  -2  -3 124366. 1304.00   4
  -1  -2   3 121939. 1173.77   2
  -1  -2   3 122747. 1091.06   1
  -1  -2   3 122696. 1256.44   3
  -1  -2   2 999999. 7725.80   3
  -1  -2   2 985066. 7641.36   1
  -1  -2   2 992035. 7608.92   2
   1  -2  -2 980232. 7761.97   4
  -1  -2   1 630210. 5087.97   1
  -1  -2   1 647429. 4920.15   2
   1  -2  -1 632900. 5096.86   4
  -1  -2   0 748470. 5817.44   4
   1  -2   0 752476. 5894.74   4
   1  -2   1 157447. 1434.94   2
   1  -2   2 827296. 6584.11   2
   1  -2   3 43160.5 622.421   2
  -1  -2  -3 42031.2 553.758   1
  -1  -2  -4 23552.3 378.903   1
   1  -2   4 23987.1 492.835   2
   1  -2   5 29579.0 611.266   2
   1  -2   6 22070.6 567.315  12
   1  -2   6 22007.9 578.277   2
   1  -2   7 38343.3 805.414  12
   1  -2   7 40987.1 873.559   2
   1  -2   7 38741.9 840.324   7
   1  -2   8 100915. 1481.92   6
   1  -2   8 103669. 1419.45  12
   1  -2   8 99258.6 1490.74   7
   1  -2   9 30900.7 711.763   7
   1  -2   9 30693.9 688.671   6
   1  -2  10 15130.8 422.542   7
   1  -2  10 15546.5 419.735   8
  -1  -1  11 6558.12 255.559   7
  -1  -1  11 6396.97 239.325   8
  -1  -1  10 23646.8 599.014   8
  -1  -1  10 24767.3 611.133   7
  -1  -1   9 5371.86 312.881   8
  -1  -1   9 5490.96 314.660   7
  -1  -1   8 82979.9 1338.16  11
  -1  -1   8 82430.9 1305.81   7
   1  -1  -7 73049.6 1306.05   4
  -1  -1   7 72977.9 1164.89   2
  -1  -1   7 74803.0 1191.49  11
  -1  -1   7 75173.8 1172.61   7
  -1  -1   6 29215.7 617.139   2
   1  -1  -6 29509.2 699.969   4
  -1  -1   5 12179.7 338.033   2
  -1  -1   5 12432.4 360.054   3
  -1  -1   4 105562. 1176.18   3
  -1  -1   4 106682. 1143.43   2
  -1  -1   3 490751. 3993.97   2
  -1  -1   3 488087. 3892.42   1
  -1  -1   3 492206. 4047.03   3
   1  -1  -3 491279. 4073.85   4
   1  -1  -2 282485. 2378.17   4
  -1  -1   2 282646. 2305.20   2
  -1  -1   1 58234.1 588.680   1
   1  -1  -1 59807.8 585.052   4
  -1  -1   0 175055. 1496.03   1
   1  -1   0 175290. 1465.10   4
   1  -1   2 438535. 3575.81   2
  -1  -1  -2 434028. 3512.35   1
  -1  -1  -3 45242.5 522.209   1
   1  -1   3 46506.6 636.608   2
   1  -1   4 77145.1 985.256   2
   1  -1   5 15018.2 418.236   2
   1  -1   6 36205.7 746.656   2
   1  -1   7 4267.84 272.858   7
   1  -1   7 4455.13 255.030  12
   1  -1   7 4110.12 270.363   2
   1  -1   7 4371.68 270.611   6
   1  -1   8 4807.75 290.372   6
   1  -1   8 4723.98 298.877   7
   1  -1   9 10710.1 416.081   7
   1  -1   9 10859.2 407.507   6
   1  -1  10 43574.6 721.139   6
   1  -1  10 43878.3 767.499   7
  -1   0  11 8568.98 289.559   8
  -1   0  10 2048.77 186.382   8
  -1   0  10 2117.74 199.433   7
  -1   0   9 72019.2 1195.37   7
  -1   0   9 70060.8 1207.64   8
  -1   0   8 2898.95 237.277   7
  -1   0   8 3238.09 261.915  11
  -1   0   7 2756.36 212.475   7
  -1   0   7 2913.43 222.792  11
   1   0  -7 2904.67 242.137   4
  -1   0   6 487440. 4372.87   2
  -1   0   5 6350.88 246.719   2
  -1   0   4 10568.3 278.527   3
  -1   0   4 10153.2 270.063   2
  -1   0   3 8194.40 204.670   2
  -1   0   3 8190.37 206.105   3
  -1   0   2 583.928 55.9027   2
  -1   0   2 433.411 51.7109   1
   1   0  -1 108913. 900.927   4
  -1   0   1 107714. 968.717   1
  -1   0   0 79015.6 732.696   1
   1   0   1 35059.3 393.542   2
  -1   0  -1 33354.4 379.215   1
   1   0   2 17526.0 298.530   2
  -1   0  -2 17293.2 243.993   1
   1   0   3 36776.3 537.382   2
  -1   0  -3 35518.2 403.221   1
   1   0   4 42354.4 662.717   2
   1   0   5 45045.6 762.473   2
   1   0   6 27353.9 638.811   2
   1   0   6 28743.8 648.495   7
   1   0   7 7581.42 361.112   2
   1   0   7 7041.38 341.001   7
   1   0   7 7495.90 351.825   6
   1   0   8 84339.1 1334.88   7
   1   0   8 86825.6 1353.15   6
   1   0   9 18246.2 533.864   6
   1   0   9 18305.2 545.873   7
   1   0  10 194.073 71.5409   6
  -1   1  11 6917.03 262.619   8
  -1   1  10 24249.1 600.712   7
  -1   1  10 23772.7 612.218   8
  -1   1   9 5819.95 334.907   8
  -1   1   9 6242.17 337.303   7
  -1   1   8 81361.5 1291.36   7
  -1   1   7 77810.8 1189.46   7
  -1   1   7 76832.9 1185.54  11
  -1   1   5 14212.6 376.116   2
  -1   1   4 95211.4 1066.55   2
  -1   1   4 92173.7 1029.43   3
  -1   1   3 472072. 3831.37   3
  -1   1   2 284439. 2380.99   1
  -1   1   1 58854.9 619.467   1
   1   1   0 180086. 1402.12   2
  -1   1   0 178249. 1530.46   1
  -1   1  -2 412332. 3323.22   1
   1   1   2 418197. 3379.18   2
  -1   1  -3 45183.5 506.963   1
   1   1   3 46204.5 613.001   2
   1   1   4 70213.0 908.578   2
   1   1   5 17762.8 453.104   2
   1   1   6 37310.2 772.903   6
   1   1   6 36441.6 745.794   2
   1   1   6 35803.7 732.531   7
   1   1   7 4043.57 261.997   7
   1   1   7 4033.75 268.118   6
   1   1   7 4330.06 278.476   2
   1   1   8 4766.87 295.536   6
   1   1   8 4854.04 295.200   7
   1   1   9 10112.1 394.643   6
   1   1   9 10191.1 405.786   7
   1   1  10 40786.3 716.262   6
   1   1  11 11334.4 282.336   8
  -1   2  11 6222.01 247.270   8
  -1   2  10 11409.0 420.192   8
  -1   2   9 10723.2 445.076   8
  -1   2   9 10827.7 439.479   7
  -1   2   8 31333.1 744.126   7
  -1   2   7 23624.5 603.757   7
  -1   2   3 109587. 1042.66   3
  -1   2   2 928583. 7181.04   3
  -1   2   0 744264. 5906.44   1
   1   2   1 149262. 1268.26   2
  -1   2  -1 148752. 1378.54   1
   1   2   2 791272. 6243.06   2
   1   2   3 37448.9 538.129   2
   1   2   4 25956.0 488.247   2
   1   2   5 27291.1 569.800   2
   1   2   6 21530.5 564.126   2
   1   2   6 22087.9 562.570   7
   1   2   7 36895.4 822.335   6
   1   2   7 37833.4 828.171   2
   1   2   7 35371.6 783.462   7
   1   2   8 98539.7 1478.72   6
   1   2   8 96512.8 1443.29   7
   1   2   9 30472.4 707.387   6
   1   2  10 14623.9 402.272   6
   1   2  11 2164.78 122.553   8
  -1   3  11 5091.34 218.589   8
  -1   3  10 11799.0 422.083   8
  -1   3   9 6017.59 336.982   8
  -1   3   8 3632.90 261.339   7
  -1   3   7 67457.6 1091.31   6
  -1   3   7 68329.0 1105.90   7
  -1   3   6 10969.7 374.749   7
  -1   3   2 279906. 2209.85   3
   1   3   2 95646.1 964.077   2
   1   3   3 26377.7 446.600   2
   1   3   4 22940.8 463.219   2
   1   3   5 55111.5 862.998   2
   1   3   6 27723.1 671.756   6
   1   3   6 28792.9 659.628   7
   1   3   7 53848.6 1028.48   6
   1   3   7 52812.4 982.798   7
   1   3   8 28538.2 725.863   6
   1   3   9 14662.7 477.824   6
   1   3  10 40437.0 700.109   6
  -1   4  11 25895.5 488.752   8
  -1   4  10 43355.9 818.161   8
  -1   4   9 46284.2 942.527   8
  -1   4   8 6091.25 310.959   6
  -1   4   7 94216.9 1371.59   6
  -1   4   7 95218.6 1377.56   7
  -1   4   6 14240.3 442.867   6
  -1   4   6 14984.0 452.933   7
   1   4   6 1887.06 187.538   6
   1   4   6 1326.43 161.537   7
   1   4   7 25150.2 679.656   6
   1   4   8 11538.7 458.912   6
   1   4   9 33891.9 737.606   6
   1   4  10 1495.58 129.493   6
   1   4  10 1539.26 142.441   8
  -1   5  11 6287.17 206.965   8
  -1   5  10 18764.2 461.420   5
  -1   5  10 19208.4 493.058   8
  -1   5   9 13457.4 429.096   6
  -1   5   9 13578.8 477.757   8
  -1   5   8 96099.7 1412.95   6
  -1   5   8 96991.7 1465.89   8
  -1   5   7 993.712 144.410   6
  -1   5   6 4969.31 274.844   6
  -1   5   6 4792.28 244.162  14
   1   5   5 121811. 1584.86   6
   1   5   6 132914. 1756.43   6
   1   5   7 3226.40 255.926   6
   1   5   8 49099.3 981.472   6
   1   5   9 44537.2 848.046   6
   1   5  10 25713.9 508.747   8
   1   5  10 25291.5 500.308   6
  -1   6  10 71613.6 982.130   8
  -1   6  10 71417.2 974.608   5
  -1   6   9 899.942 124.056   6
  -1   6   9 759.571 135.629   8
  -1   6   8 9364.76 396.024   8
  -1   6   8 9517.49 400.447   6
  -1   6   7 32808.1 765.088   6
  -1   6   7 32871.7 755.375   8
  -1   6   6 15755.8 503.431   6
  -1   6   6 16094.6 464.872  14
  -1   6   5 24064.6 597.765   6
   1   6   5 7295.32 341.878  15
   1   6   5 7176.08 336.294   6
   1   6   6 3118.30 246.928   6
   1   6   7 2183.29 216.631   6
   1   6   8 18881.6 581.028   6
   1   6   9 2493.72 189.814   6
   1   6  10 6672.33 230.327   6
   1   6  10 6593.14 219.687   8
  -1   7  10 20079.8 430.327   5
  -1   7  10 19271.4 404.037   8
  -1   7   9 11452.7 378.336   6
  -1   7   9 11392.2 375.151   8
  -1   7   9 12028.3 402.916   5
  -1   7   8 57138.0 1034.19   6
  -1   7   8 57786.1 995.215   8
  -1   7   7 8171.34 356.206   8
  -1   7   7 7402.71 360.203   6
  -1   7   6 77504.1 1268.14   6
  -1   7   6 81207.2 1210.29   8
  -1   7   6 79435.0 1187.05  14
  -1   7   5 125727. 1668.89   6
   1   7   4 19140.6 566.732  15
   1   7   4 19416.6 552.870   6
   1   7   5 163557. 2032.01   6
   1   7   5 165781. 2068.94  15
   1   7   6 9173.05 408.921   6
   1   7   7 2692.33 239.715   6
   1   7   8 5227.86 301.294   6
   1   7   9 1704.50 142.468   8
   1   7   9 1952.33 164.021   6
   1   7  10 12055.9 294.089   5
  -1   8  10 15516.7 338.800   5
  -1   8   9 9914.79 308.568   8
  -1   8   9 10109.2 351.984   5
  -1   8   9 9772.20 332.732   6
  -1   8   8 1577.30 179.560   5
  -1   8   8 1471.60 165.556   6
  -1   8   8 1527.89 147.502   8
  -1   8   7 7704.95 367.308   5
  -1   8   7 8065.31 330.063   8
  -1   8   7 7722.28 368.137   6
  -1   8   7 7447.10 311.304  14
  -1   8   6 34837.2 741.431  14
  -1   8   6 35260.5 818.165   6
  -1   8   6 34493.1 803.736   5
  -1   8   5 45948.5 933.419   6
  -1   8   5 46557.9 924.245   5
  -1   8   4 36677.9 775.447   5
  -1   8   4 35128.7 776.109   6
  -1   8   4 35409.6 772.319  15
  -1   8   3 19596.8 533.390   5
  -1   8   3 19151.8 533.557   6
   1   8   3 179866. 2174.21  15
   1   8   3 176929. 2106.11   6
   1   8   4 92321.1 1395.32   6
   1   8   4 89730.6 1421.03  15
   1   8   5 97919.6 1484.73   6
   1   8   5 99856.5 1518.85  15
   1   8   6 961.360 159.012   6
   1   8   6 1072.74 153.356  15
   1   8   7 55308.8 1051.23   6
   1   8   8 7670.52 343.254   6
   1   8   8 7131.12 280.409   8
   1   8   9 2042.65 152.627   6
   1   8   9 2306.77 163.325   5
  -1   9   9 10267.1 312.438   6
  -1   9   9 11024.5 342.545   5
  -1   9   8 49436.9 894.183   6
  -1   9   8 50646.0 907.046   5
  -1   9   7 9959.11 413.097   5
  -1   9   7 9953.24 413.919   6
  -1   9   7 10169.0 349.742  14
  -1   9   6 2186.45 215.837   6
  -1   9   6 2582.51 229.516   5
  -1   9   6 2653.72 203.360  14
  -1   9   5 35674.4 831.619   6
  -1   9   5 35740.4 824.588   5
  -1   9   5 36680.6 804.508  15
  -1   9   4 136054. 1822.29  15
  -1   9   4 139955. 1829.20   5
  -1   9   4 138827. 1841.59   6
  -1   9   3 31626.1 758.312  15
  -1   9   3 30545.4 729.959   6
  -1   9   3 31366.9 734.693   5
  -1   9   2 8115.18 358.243   5
  -1   9   2 7399.70 343.397   6
  -1   9   2 8138.39 369.833  15
  -1   9   1 56901.0 1022.52   6
  -1   9   1 61072.6 1061.39  15
  -1   9   0 35083.1 773.098  15
   1   9   1 151011. 1931.51  15
  -1   9  -1 149296. 1861.04  15
   1   9   2 41763.3 918.647   5
   1   9   2 41197.6 873.600   6
   1   9   2 43031.7 919.194  15
  -1   9  -2 41635.9 831.108  15
  -1   9  -3 5216.10 273.248  15
   1   9   3 5695.49 315.242   6
   1   9   3 5479.68 331.029  15
   1   9   3 4983.19 298.674   5
   1   9   4 434.755 121.383   6
   1   9   4 195.425 117.262  15
   1   9   4 231.368 113.498   5
   1   9   5 9589.41 420.964   5
   1   9   5 9158.27 417.612   6
   1   9   5 9508.11 430.683  15
   1   9   6 3478.44 255.149   5
   1   9   6 3494.56 262.677   6
   1   9   6 3406.94 245.883  15
   1   9   7 44176.3 895.910   6
   1   9   7 42292.6 854.091   5
   1   9   8 1588.71 159.494   5
   1   9   8 1986.02 173.023   6
   1   9   9 12894.2 336.640   6
   1   9   9 13398.9 340.545   5
  -1  10   9 3536.65 172.272   5
  -1  10   9 3243.01 151.323   6
  -1  10   8 10372.4 356.457   6
  -1  10   8 10274.8 359.992   5
  -1  10   7 18420.2 456.475  14
  -1  10   7 18583.3 549.803   6
  -1  10   7 18798.1 549.106   5
  -1  10   6 35644.5 828.020   6
  -1  10   6 35698.1 740.533  14
  -1  10   6 35058.3 814.240   5
  -1  10   5 36615.1 858.880   6
  -1  10   5 36869.3 825.764  15
  -1  10   5 38103.5 861.781   5
  -1  10   4 24318.4 685.566   5
  -1  10   4 24989.3 692.218   6
  -1  10   4 24512.9 683.503  15
  -1  10   3 2203.65 220.394  15
  -1  10   3 2227.96 218.655   5
  -1  10   3 2365.57 219.291   6
  -1  10   2 30778.4 843.587  13
   1  10  -2 31237.9 756.194  15
  -1  10   2 29394.0 739.020   6
  -1  10   2 31640.8 788.596  15
  -1  10   1 20475.7 617.071  15
  -1  10   1 20271.2 790.198  13
   1  10  -1 19941.9 600.724  15
   1  10   0 45016.0 946.171  15
  -1  10   0 46015.4 939.146  15
   1  10   1 11133.7 482.442   6
  -1  10  -1 10803.1 428.845  15
   1  10   1 11443.7 468.687  15
   1  10   2 53302.1 1050.61   6
   1  10   2 51012.9 1079.65   5
   1  10   2 52946.5 1070.48  15
  -1  10  -2 51363.1 974.456  15
  -1  10  -3 61284.2 1050.86  15
   1  10   3 63470.1 1201.96  15
   1  10   3 64313.1 1166.07   6
   1  10   3 60440.7 1154.20   5
   1  10   4 20064.8 614.530   5
   1  10   4 19329.1 635.967  15
   1  10   4 19893.8 621.160   6
   1  10   5 12826.4 491.901   6
   1  10   5 12526.0 476.938   5
   1  10   5 12216.3 488.051  15
  -1  10  -6 8043.20 501.874  13
   1  10   6 7370.75 344.388  15
   1  10   6 7320.97 352.103   5
   1  10   6 7697.56 369.480   6
   1  10   7 7174.50 322.119   5
   1  10   7 7305.20 335.780   6
   1  10   8 24738.8 542.307   6
   1  10   8 24088.6 522.248   5
  -1  11   8 3131.24 180.689   5
  -1  11   8 2874.24 173.527   6
  -1  11   7 24969.4 599.847   5
  -1  11   7 25968.9 612.849   6
  -1  11   7 23838.4 487.912  14
  -1  11   6 7979.62 374.396   5
  -1  11   6 8199.18 376.787   6
  -1  11   6 8222.72 327.995  14
  -1  11   5 49287.8 991.237   5
  -1  11   5 50497.4 967.347  15
  -1  11   5 48701.6 995.172   6
  -1  11   4 4091.19 287.301   6
  -1  11   4 4057.72 284.100  15
  -1  11   4 3972.58 285.465   5
  -1  11   3 22307.8 669.972  15
  -1  11   3 22242.4 655.307   6
  -1  11   2 84259.7 1403.40  15
  -1  11   2 82410.0 1428.53  13
   1  11  -2 83666.5 1393.74  15
  -1  11   1 8808.92 542.206  13
   1  11  -1 8194.00 398.642  15
  -1  11   1 8436.05 410.247  15
   1  11   0 58036.6 1131.26  15
  -1  11   0 58152.8 1478.31  13
  -1  11   0 60168.9 1119.61  15
   1  11   1 26323.3 774.903   6
   1  11   1 26270.0 745.914  15
  -1  11  -1 25510.7 684.880  15
   1  11   2 43256.4 982.148  15
  -1  11  -2 41547.6 878.282  15
   1  11   2 41399.1 947.524   6
   1  11   3 24619.1 698.762   6
   1  11   3 24027.3 695.134   5
   1  11   3 24815.4 729.520  15
  -1  11  -3 23464.9 621.253  15
   1  11   4 8594.07 401.393   5
   1  11   4 8639.73 408.423   6
   1  11   4 8430.40 417.387  15
   1  11   5 31531.3 767.605   6
   1  11   5 30428.8 743.526   5
   1  11   5 30286.2 754.343  15
  -1  11  -6 19685.0 704.677  13
   1  11   6 20032.6 564.059   6
   1  11   6 19543.2 549.457   5
   1  11   6 19468.1 531.386  15
   1  11   7 7033.34 298.589   6
   1  11   7 6955.90 290.444   5
   1  11   8 107.689 52.5107   6
   1  11   8 291.973 67.2197   5
  -1  12   7 18094.5 459.062   6
  -1  12   6 15663.4 418.375  14
  -1  12   6 15815.8 485.387   6
  -1  12   5 18908.3 541.080  15
  -1  12   5 18867.3 577.514   6
  -1  12   4 8725.03 406.610   6
  -1  12   4 9225.02 414.766  15
  -1  12   3 30018.7 778.946  15
  -1  12   2 3499.08 273.349  13
   1  12  -2 3635.98 275.186  15
  -1  12   2 3424.99 278.080  15
  -1  12   1 85901.7 1418.37  15
  -1  12   1 83968.5 1585.08  13
   1  12  -1 84911.7 1415.84  15
  -1  12   0 29598.5 765.276  15
   1  12   0 28934.6 779.533  15
  -1  12   0 30045.4 1012.65  13
  -1  12  -1 595.596 319.740  13
  -1  12  -1 387.877 123.016  15
   1  12   1 197.482 135.462  15
   1  12   2 30871.5 802.505   6
   1  12   2 32220.0 841.227  15
  -1  12  -2 30577.6 745.211  15
   1  12   3 7942.09 392.010   6
   1  12   3 8089.83 415.680  15
  -1  12  -4 5306.29 500.149  13
   1  12   4 5409.06 314.314   6
   1  12   4 5857.58 340.138  15
   1  12   4 5482.87 313.935   5
   1  12   5 4592.17 274.995   6
  -1  12  -5 4968.15 419.599  13
   1  12   5 4657.67 275.491   5
   1  12   5 4923.26 286.288  15
   1  12   6 2529.82 174.628  15
  -1  12  -6 2868.48 252.569  13
   1  12   6 2680.79 191.075   5
   1  12   6 2533.36 189.320   6
   1  12   7 5388.64 230.371   6
   1  13  -7 18717.7 647.758  13
  -1  13   6 1647.45 125.068  14
  -1  13   5 3447.33 209.411  15
  -1  13   4 32711.7 735.042  15
  -1  13   3 1217.36 176.903  15
   1  13  -2 42153.7 929.166  15
  -1  13   2 42231.5 929.066  15
  -1  13   1 15936.6 554.161  15
   1  13  -1 15804.2 557.635  15
  -1  13   1 14987.6 582.953  13
  -1  13   0 25291.9 853.551  13
  -1  13   0 23920.6 666.719  15
   1  13   0 23997.9 700.358  15
  -1  13  -1 8941.17 577.867  13
   1  13   1 9243.18 436.928  15
  -1  13  -1 8415.45 381.672  15
   1  13   2 17410.7 596.979  15
  -1  13  -2 16840.3 796.391  13
  -1  13  -2 16115.5 513.804  15
  -1  13  -3 3603.58 437.415  13
   1  13   3 3454.91 270.059  15
   1  13   3 3041.99 238.880   6
   1  13   4 11490.2 421.162   6
   1  13   4 11708.2 439.149  15
  -1  13  -4 12681.5 626.987  13
   1  13   5 7767.96 318.924   6
   1  13   5 7765.46 319.775  15
  -1  13  -5 7810.76 421.964  13
  -1  13  -6 21948.8 514.074  13
   1  13   6 22062.7 462.616   6
   1  14  -6 28906.0 781.095  13
  -1  14   5 29435.8 543.357  14
  -1  14   5 28569.3 537.264  15
  -1  14   4 28618.4 621.497  15
  -1  14   3 32645.9 721.210  15
   1  14  -2 48009.5 933.770  15
  -1  14   2 47422.7 923.949  15
   1  14  -1 28470.1 713.173  15
  -1  14   1 28935.3 709.911  15
   1  14   0 3769.83 269.001  15
  -1  14   0 3679.59 255.433  15
  -1  14   0 4269.30 326.210  13
  -1  14  -1 1285.22 250.149  13
   1  14   1 1036.72 170.911  15
  -1  14  -1 972.356 142.832  15
   1  14   2 4960.30 305.655  15
  -1  14  -2 5309.64 422.565  13
   1  14   3 7346.56 341.304  15
  -1  14  -3 7791.66 464.763  13
   1  14   4 960.869 132.789  15
  -1  14  -4 837.287 208.753  13
  -1  14  -5 4531.50 260.634  13
   1  14   5 5095.66 219.087  15
   1  15  -5 3461.90 260.082  13
  -1  15   5 2818.85 127.458  14
   1  15  -4 30507.9 812.326  13
  -1  15   4 30364.7 551.544  15
   1  15  -3 2194.82 273.009  13
  -1  15   3 1930.13 158.318  15
  -1  15   2 29185.8 629.452  15
   1  15  -2 24681.2 744.506  13
   1  15  -1 2591.77 245.555  13
  -1  15   1 2681.99 200.912  15
   1  15  -1 2547.36 191.062  15
  -1  15   1 2478.03 172.843  13
  -1  15   0 6367.76 311.953  13
  -1  15   0 6732.73 302.334  15
   1  15   0 6723.18 310.301  15
  -1  15  -1 18776.8 565.601  13
  -1  15  -1 18135.6 478.595  15
   1  15   1 19987.4 536.253  15
  -1  15  -2 9534.54 413.531  13
   1  15   2 10416.8 375.976  15
  -1  15  -3 1634.16 197.733  13
   1  15   3 1663.12 150.423  15
  -1  15  -4 3237.78 211.063  13
   1  15   4 2988.03 164.545  15
  -1  16   3 759.478 83.7556  15
   1  16  -3 949.403 135.186  13
  -1  16   2 4510.77 203.211  15
   1  16  -2 3935.94 214.140  13
   1  16  -1 14943.5 367.329  15
  -1  16   1 16985.0 408.579  15
  -1  16   0 1405.31 113.313  13
   1  16   0 1541.58 129.374  15
   1  16   1 4395.43 208.535  15
  -1  16  -1 4076.91 203.016  13
   1  16   2 3523.63 178.192  15
  -1  16  -2 3541.71 192.876  13
  -1  16  -3 20584.0 432.790  13
   1  16   3 20155.3 393.887  15
  -2 -15   4 20402.9 426.792  12
  -2 -15   3 4854.75 215.468  12
  -2 -15   2 13876.1 363.722  12
  -2 -14   6 21926.6 434.902  12
  -2 -14   5 4474.18 221.717  12
  -2 -14   4 2535.54 190.475  12
  -2 -14   3 22204.7 554.177  12
  -2 -14   2 3367.98 220.438  12
  -2 -14   1 13918.3 426.264  12
  -2 -13   7 396.126 75.9345  12
  -2 -13   6 28851.1 592.257  12
  -2 -13   5 30985.9 679.435  12
  -2 -13   4 46587.7 897.143  12
  -2 -13   3 12033.9 448.118  12
  -2 -13   2 18142.0 550.574  12
  -2 -13   1 22411.3 606.199  12
  -2 -13   0 24753.5 612.301  12
   2 -13   4 202.547 77.9231  12
   2 -13   5 12543.5 341.958  12
  -2 -12   8 14686.8 317.724  12
  -2 -12   7 6495.43 265.092  12
  -2 -12   6 109666. 1451.10  12
  -2 -12   5 21622.4 608.885  12
  -2 -12   4 23227.4 652.646  12
  -2 -12   3 19683.5 604.403  12
  -2 -12   2 598.787 142.384  12
  -2 -12   1 20262.1 600.307  12
  -2 -12   0 25331.8 653.273  12
   2 -12   3 107306. 1447.79  12
   2 -12   4 3416.42 229.034  12
   2 -12   5 7022.11 298.885  12
   2 -12   6 18062.4 432.205  12
  -2 -11   8 24158.6 484.586  12
  -2 -11   7 7935.07 322.263  12
  -2 -11   6 91514.0 1357.14  12
  -2 -11   5 24296.8 676.295  12
  -2 -11   4 141392. 1904.32  12
  -2 -11   3 35906.6 845.355  12
  -2 -11   2 31592.4 775.687  12
  -2 -11   1 35231.3 811.842  12
   2 -11  -1 37800.6 913.638   4
   2 -11  -1 37202.2 937.857   2
  -2 -11   1 36856.3 926.914   1
   2 -11   0 109460. 1715.62   2
  -2 -11   0 111281. 1781.01   1
   2 -11   3 37306.4 809.320  12
   2 -11   4 8963.69 388.833  12
   2 -11   5 15815.2 500.984  12
   2 -11   6 1728.64 168.998  12
   2 -11   7 3125.79 178.609  12
  -2 -10   9 751.689 82.9817   7
  -2 -10   8 22025.5 499.371  12
  -2 -10   8 21101.7 469.214  11
  -2 -10   7 40755.2 802.533  12
  -2 -10   7 40472.1 750.449  11
  -2 -10   6 3128.69 250.230  12
  -2 -10   6 3450.41 228.358  11
  -2 -10   5 22386.3 652.391  12
  -2 -10   4 89670.6 1425.14  12
  -2 -10   3 17470.3 570.782  12
   2 -10  -3 16595.3 604.258   4
  -2 -10   2 15319.9 524.774  12
   2 -10  -2 15796.9 572.894   4
  -2 -10   2 15620.2 544.395   1
   2 -10  -1 115803. 1696.48   4
  -2 -10   1 111976. 1710.66   1
   2 -10   0 8329.46 415.003   2
   2 -10   0 7082.00 371.313   4
  -2 -10   0 7260.41 402.466   1
  -2 -10  -1 9980.87 481.710   1
   2 -10   1 9418.91 430.345   2
  -2 -10  -2 119085. 1831.24   1
   2 -10   2 116403. 1710.91   2
   2 -10   2 113021. 1561.29  12
   2 -10   3 20202.9 596.806  12
   2 -10   4 19311.9 592.564  12
   2 -10   5 12654.9 474.189  12
   2 -10   6 35459.9 770.058  12
   2 -10   7 23295.6 548.075  12
   2 -10   8 10809.8 294.252  12
  -2  -9   9 235.586 43.9751  12
  -2  -9   9 16136.6 387.823   7
  -2  -9   8 6751.69 287.827  12
  -2  -9   8 6222.75 283.663  11
  -2  -9   7 756.972 142.678  12
  -2  -9   7 708.381 133.541  11
  -2  -9   6 10112.4 423.659  12
  -2  -9   6 10148.1 404.788  11
  -2  -9   5 96190.6 1468.05  12
  -2  -9   4 129291. 1695.17   3
  -2  -9   4 128098. 1753.97   9
  -2  -9   4 129568. 1764.52  12
   2  -9  -4 132937. 1926.14   4
  -2  -9   3 44175.4 822.013   3
  -2  -9   3 44130.3 901.845  12
  -2  -9   3 43623.0 802.368  10
  -2  -9   3 43762.1 910.506   9
   2  -9  -3 43652.9 970.809   4
  -2  -9   3 43606.6 855.231   1
  -2  -9   2 13653.7 485.920   1
  -2  -9   2 15064.2 510.995   9
   2  -9  -2 14038.7 512.790   4
  -2  -9   1 51367.7 975.649   9
  -2  -9   1 50045.7 999.166   1
   2  -9  -1 50738.6 996.492   4
   2  -9   0 66415.8 1133.71   4
   2  -9   0 65031.5 1184.10   2
  -2  -9   0 66449.5 1209.66   1
   2  -9   1 10940.8 452.542   2
  -2  -9  -1 10893.2 474.048   1
   2  -9   2 63402.7 1077.63  12
   2  -9   2 63557.7 1155.11   2
  -2  -9  -2 63070.8 1217.60   1
   2  -9   3 99378.2 1521.63   2
   2  -9   3 97956.3 1457.43  12
  -2  -9  -3 98239.2 1588.49   1
   2  -9   4 66905.6 1193.61  12
   2  -9   5 22364.0 655.833  12
   2  -9   6 48310.0 965.219  12
   2  -9   7 1843.56 186.058  12
   2  -9   8 975.751 99.2183   7
   2  -9   8 1065.06 115.669  12
  -2  -8  10 8007.52 236.045   7
  -2  -8   9 17289.2 449.499  11
  -2  -8   9 18491.8 475.617   7
  -2  -8   8 13768.1 424.940  12
  -2  -8   8 13764.9 448.845  11
  -2  -8   7 11004.7 415.189  12
  -2  -8   7 10405.1 415.702  11
  -2  -8   6 31287.9 742.292  12
  -2  -8   5 28820.7 719.581   3
  -2  -8   5 27316.3 696.559  12
  -2  -8   5 28343.6 698.331   9
   2  -8  -5 29333.7 822.305   4
  -2  -8   4 103982. 1460.14   3
  -2  -8   4 111077. 1531.96  12
  -2  -8   4 106723. 1507.56   9
   2  -8  -4 108405. 1642.69   4
  -2  -8   3 129776. 1592.67   3
  -2  -8   3 133162. 1577.28  10
  -2  -8   3 129641. 1693.90   9
  -2  -8   3 129566. 1612.99   1
   2  -8  -3 130157. 1786.65   4
  -2  -8   2 35392.8 750.840   9
  -2  -8   2 35367.9 655.241   3
  -2  -8   2 34047.2 734.866   1
   2  -8  -2 34657.0 772.348   4
  -2  -8   1 84688.1 1073.96   3
  -2  -8   1 83779.0 1279.79   1
   2  -8  -1 85662.9 1277.77   4
  -2  -8   0 7690.76 366.048   1
   2  -8   0 7057.43 330.059   4
   2  -8   1 61829.5 1073.61   2
   2  -8   2 59985.6 1024.50  12
   2  -8   2 59792.2 1067.81   2
  -2  -8  -2 61654.7 1007.14   4
  -2  -8  -2 59054.5 1106.12   1
  -2  -8  -3 1901.84 187.463   4
   2  -8   3 1726.74 191.925  12
  -2  -8  -3 1429.83 183.259   1
   2  -8   3 1571.31 175.537   2
   2  -8   4 35926.8 831.517  12
  -2  -8  -4 36323.4 857.303   1
  -2  -8  -4 34634.5 850.776   4
   2  -8   4 36112.8 840.469   2
   2  -8   5 26651.5 722.319  12
   2  -8   6 17044.4 570.779  12
   2  -8   7 8462.07 379.063  12
   2  -8   8 8790.03 303.627   7
   2  -8   8 8740.82 309.058   6
   2  -8   9 2561.46 133.615  12
  -2  -7  10 30458.0 547.685   7
  -2  -7   9 38254.1 752.087   7
  -2  -7   9 37603.5 737.912  11
  -2  -7   8 5308.29 265.511  12
  -2  -7   8 5578.79 305.687  11
  -2  -7   7 7551.75 343.916  12
  -2  -7   7 7334.50 360.339  11
  -2  -7   6 39460.4 826.249  12
   2  -7  -6 41094.9 989.717   4
  -2  -7   5 11179.7 427.379   3
  -2  -7   5 11301.9 419.524  12
   2  -7  -5 11645.7 495.228   4
  -2  -7   5 10982.4 405.381   9
  -2  -7   4 93264.6 1316.91   3
  -2  -7   4 97677.7 1357.89  12
  -2  -7   4 97398.3 1357.71   9
   2  -7  -4 97623.0 1484.12   4
  -2  -7   3 29764.6 616.480   3
   2  -7  -3 30240.7 715.173   4
  -2  -7   3 29112.8 609.338   1
  -2  -7   2 14263.7 389.924   3
   2  -7  -2 14684.5 469.185   4
  -2  -7   1 243315. 2309.93   3
  -2  -7   1 237942. 2506.49   1
   2  -7  -1 238253. 2492.01   4
  -2  -7   0 68856.4 1094.04   1
   2  -7   0 68035.9 1035.93   4
   2  -7   1 5022.41 273.430   2
  -2  -7  -1 5544.29 235.849   4
  -2  -7  -2 31484.6 663.496   4
   2  -7   2 31189.6 695.462   2
  -2  -7  -2 29907.2 709.565   1
  -2  -7  -3 12057.4 450.350   1
   2  -7   3 12373.0 442.810  12
   2  -7   3 12693.0 448.640   2
  -2  -7  -4 78289.7 1321.03   4
   2  -7   4 77095.6 1277.18  12
  -2  -7  -4 78477.2 1275.50   1
   2  -7   4 78101.3 1274.88   2
  -2  -7  -5 26326.2 774.200   4
   2  -7   5 26840.6 724.185  12
   2  -7   5 27528.4 740.207   2
   2  -7   6 24835.3 702.164  12
   2  -7   7 11516.2 457.504  12
   2  -7   8 7840.08 310.954   7
   2  -7   8 8575.53 347.735  12
   2  -7   9-16.2033 56.0764  12
  -2  -6  10 25311.7 528.017   7
  -2  -6   9 9561.37 379.615  11
  -2  -6   9 9727.34 380.005   7
  -2  -6   8 10789.2 377.135  12
  -2  -6   8 10978.1 432.735  11
  -2  -6   7 15564.2 488.123  12
  -2  -6   7 15673.8 530.783  11
  -2  -6   6 2988.61 223.090  12
  -2  -6   6 3636.75 255.832   3
   2  -6  -6 2992.63 265.458   4
  -2  -6   5 4045.28 253.456   3
   2  -6  -5 4537.82 296.003   4
  -2  -6   5 4040.61 233.669   9
  -2  -6   5 4585.95 257.706  12
  -2  -6   4 55630.2 918.713   3
   2  -6  -4 56548.7 1022.16   4
  -2  -6   3 24488.6 533.986   3
  -2  -6   3 24159.0 518.318   1
   2  -6  -3 25895.7 614.525   4
  -2  -6   2 252035. 2456.32   1
   2  -6  -2 247540. 2517.41   4
   2  -6  -1 100029. 1273.65   4
  -2  -6   1 101304. 1290.53   1
  -2  -6   0 25859.2 582.715   1
   2  -6   0 25431.2 552.323   4
  -2  -6   0 26582.2 443.518   4
   2  -6   1 183736. 2016.49   2
  -2  -6  -1 183690. 2039.78   1
  -2  -6  -1 184684. 1859.09   4
  -2  -6  -2 26489.7 579.403   4
   2  -6   2 26101.5 597.591   2
  -2  -6  -2 25417.0 607.502   1
  -2  -6  -3 219462. 2387.06   4
  -2  -6  -3 212372. 2356.81   1
   2  -6   3 217351. 2347.66   2
   2  -6   4 20210.0 589.265  12
  -2  -6  -4 20648.7 561.237   1
  -2  -6  -4 19764.6 600.531   4
   2  -6   4 20014.6 572.519   2
  -2  -6  -5 34157.5 874.159   4
   2  -6   5 34923.7 825.645  12
   2  -6   5 34169.8 812.193   2
   2  -6   6 20672.1 636.314  12
   2  -6   7 15258.5 536.060  12
   2  -6   8 2781.25 218.849  12
   2  -6   8 2299.67 188.028   7
   2  -6   9 10004.8 288.671   7
   2  -6   9 9608.79 294.985   6
  -2  -5  10 45965.6 783.090   7
  -2  -5   9 80397.8 1230.76   7
  -2  -5   9 78714.5 1224.16  11
  -2  -5   8 4999.43 311.937  11
   2  -5  -7 3423.34 287.226   4
  -2  -5   7 3209.59 216.975  12
  -2  -5   7 3289.23 257.273  11
   2  -5  -6 40847.8 923.798   4
  -2  -5   6 42702.3 873.532   3
  -2  -5   6 42137.6 801.589  12
  -2  -5   6 41747.6 829.652  14
  -2  -5   5 60555.8 996.102   3
   2  -5  -5 59942.7 1069.72   4
  -2  -5   4 14703.7 419.034   3
   2  -5  -4 15016.4 467.705   4
  -2  -5   3 3508.72 177.124   1
  -2  -5   3 3610.62 193.897   3
   2  -5  -3 3419.80 217.072   4
  -2  -5   2 124205. 1399.05   1
   2  -5  -2 123086. 1439.45   4
   2  -5  -1 54823.2 814.087   4
  -2  -5   1 56546.0 837.539   1
   2  -5   0 222946. 2183.37   4
  -2  -5   0 225321. 2236.34   1
  -2  -5   0 219916. 1973.45   4
  -2  -5  -1 221877. 2101.02   4
   2  -5   1 218685. 2235.56   2
  -2  -5  -1 222363. 2257.35   1
  -2  -5  -2 220239. 2231.04   4
   2  -5   2 219472. 2256.85   2
  -2  -5  -2 218852. 2264.40   1
   2  -5   3 82248.3 1154.22   2
  -2  -5  -3 81994.8 1185.95   4
  -2  -5  -3 78436.1 1131.15   1
  -2  -5  -4 231309. 2618.05   4
   2  -5   4 238395. 2586.06  12
   2  -5   4 236535. 2534.67   2
  -2  -5  -4 238992. 2457.63   1
  -2  -5  -5 37112.4 896.783   4
   2  -5   5 36618.0 831.569  12
   2  -5   5 36826.5 821.970   2
  -2  -5  -6 3930.53 314.803   4
   2  -5   6 4522.38 297.752   2
   2  -5   6 4597.30 313.246  12
   2  -5   7 2507.80 234.794  12
   2  -5   8 10082.0 388.500   7
   2  -5   8 10660.7 415.364  12
   2  -5   9 4618.85 227.234  12
   2  -5   9 4330.91 218.878   6
   2  -5   9 4670.35 213.375   7
  -2  -4  11 4476.95 184.866   7
  -2  -4  10 14974.7 434.588   7
  -2  -4   9 21376.5 601.161  11
  -2  -4   9 20590.5 580.664   7
  -2  -4   8 970.277 152.993   7
  -2  -4   8 957.235 172.633  11
  -2  -4   7 96604.4 1457.47  11
  -2  -4   7 98741.8 1398.40  14
   2  -4  -7 99371.1 1597.16   4
   2  -4  -6 46415.9 963.887   4
  -2  -4   6 48666.8 911.782   3
  -2  -4   6 48896.0 879.860  14
  -2  -4   5 10592.4 370.311   3
   2  -4  -5 9964.82 387.915   4
  -2  -4   4 14380.0 319.153   1
   2  -4  -4 14101.4 425.641   4
  -2  -4   3 114748. 1253.59   1
  -2  -4   3 118704. 1327.25   3
   2  -4  -3 116550. 1378.07   4
   2  -4  -2 200708. 1978.56   4
  -2  -4   2 198215. 1933.74   1
   2  -4  -1 320.038 81.4291   4
  -2  -4   1 376.489 95.7935   1
  -2  -4   0 82584.8 839.186   4
   2  -4   0 83189.8 1000.31   4
  -2  -4   0 81024.3 1027.22   1
   2  -4   1 216549. 2133.79   2
  -2  -4  -1 215130. 2021.71   4
  -2  -4  -1 217325. 2134.89   1
  -2  -4  -2 248642. 2412.89   4
   2  -4   2 252062. 2438.38   2
  -2  -4  -2 250990. 2428.33   1
   2  -4   3 36654.5 677.338   2
  -2  -4  -3 36149.0 654.224   1
   2  -4   4 12510.6 412.299   2
  -2  -4  -4 13082.6 370.892   1
   2  -4   5 49708.5 965.301  12
  -2  -4  -5 50154.4 1032.59   4
   2  -4   5 48737.9 938.399   2
  -2  -4  -6 13946.3 571.834   4
   2  -4   6 13409.5 503.895  12
   2  -4   6 13038.2 487.659   2
   2  -4   7 39230.2 880.593  12
   2  -4   7 37598.0 842.990   7
   2  -4   8 646.725 138.180  12
   2  -4   8 688.161 136.014   6
   2  -4   8 646.302 126.154   7
   2  -4   9 10175.3 345.869  12
   2  -4   9 9255.39 337.543   6
   2  -4   9 9662.36 327.257   7
  -2  -3  11 699.588 90.7797   7
  -2  -3  10 7955.26 324.952   7
  -2  -3   9 87450.7 1315.31   7
  -2  -3   9 86447.4 1334.01  11
  -2  -3   9 84935.6 1251.89   8
  -2  -3   8 26287.0 673.921   7
  -2  -3   8 26916.7 696.689  11
  -2  -3   8 26914.6 660.950   8
  -2  -3   8 27027.7 643.538  14
   2  -3  -7 26295.8 737.967   4
  -2  -3   7 24989.0 623.673  14
  -2  -3   7 26168.2 673.227  11
  -2  -3   7 25855.1 634.245   8
   2  -3  -6 8038.44 366.673   4
  -2  -3   6 7927.30 339.992   3
  -2  -3   6 8096.94 329.296  14
   2  -3  -5 58834.3 977.511   4
  -2  -3   5 59211.6 800.303   2
  -2  -3   5 59807.2 926.459   3
  -2  -3   4 13185.6 286.667   1
  -2  -3   4 12462.5 355.930   3
   2  -3  -4 12847.5 377.922   4
  -2  -3   3 512225. 4259.35   1
  -2  -3   3 515687. 4350.20   3
   2  -3  -3 512203. 4383.25   4
  -2  -3   2 342689. 2946.11   1
   2  -3  -2 334320. 2973.90   4
  -2  -3   1 39964.9 592.412   1
   2  -3  -1 38881.7 567.251   4
  -2  -3   0 591468. 4675.35   4
  -2  -3   0 586364. 4907.85   1
   2  -3   0 589899. 4850.34   4
   2  -3   1 205843. 1979.08   2
  -2  -3  -1 205020. 1983.71   1
   2  -3   2 30632.9 549.367   2
  -2  -3  -2 29917.0 535.348   1
   2  -3   3 263157. 2539.91   2
  -2  -3  -3 267193. 2479.07   1
  -2  -3  -4 262160. 2473.58   1
   2  -3   4 266635. 2647.18   2
   2  -3   5 19386.2 540.782   2
   2  -3   5 19764.6 569.890  12
   2  -3   6 47575.4 967.974  12
   2  -3   6 48329.8 957.425   2
   2  -3   7 1811.76 189.367   7
   2  -3   7 1842.77 207.197  12
   2  -3   8 7987.55 353.230   7
   2  -3   8 8041.76 363.195  12
   2  -3   8 7304.06 356.133   6
   2  -3   9 60571.6 935.007  12
   2  -3   9 59105.5 966.676   6
   2  -3   9 60549.8 921.577   7
  -2  -2  11 10889.1 314.440   7
  -2  -2  10 11275.7 381.087   8
  -2  -2  10 11058.8 388.433   7
  -2  -2   9 4159.31 271.104   7
  -2  -2   9 4588.38 289.808  11
  -2  -2   9 4081.34 262.188   8
  -2  -2   8 18119.9 560.630  11
  -2  -2   8 17957.3 552.507   7
  -2  -2   8 18885.0 524.581  14
  -2  -2   8 17984.4 556.997   8
  -2  -2   7 112963. 1556.46  11
  -2  -2   7 109736. 1526.47   8
  -2  -2   7 110026. 1502.66   7
  -2  -2   7 111863. 1478.55  14
   2  -2  -6 71422.2 1143.84   4
  -2  -2   6 69592.2 1079.32   3
   2  -2  -5 441.042 100.258   4
  -2  -2   5 656.589 107.272   3
  -2  -2   4 66946.3 780.912   1
  -2  -2   4 65878.8 890.015   3
   2  -2  -4 64780.2 909.927   4
  -2  -2   3 426324. 3590.18   1
   2  -2  -3 429549. 3650.18   4
  -2  -2   2 94400.8 1010.38   1
   2  -2  -2 94534.0 1008.07   4
  -2  -2   1 264341. 2320.55   1
   2  -2  -1 260140. 2272.75   4
  -2  -2   0 69962.9 830.662   1
   2  -2   1 184997. 1761.64   2
  -2  -2  -1 187391. 1769.27   1
   2  -2   2 527665. 4396.61   2
  -2  -2  -2 519725. 4371.63   1
  -2  -2  -3 17501.4 367.868   1
   2  -2   3 17968.5 412.272   2
   2  -2   4 66715.1 980.026   2
   2  -2   5 2410.06 198.424  12
   2  -2   5 1948.07 174.050   2
   2  -2   6 27457.0 694.031  12
   2  -2   6 26468.8 681.321   2
   2  -2   7 66275.3 1124.24   7
   2  -2   7 62303.3 1122.80  12
   2  -2   8 20230.5 566.191   7
   2  -2   8 18719.3 553.313  12
   2  -2   8 19444.8 588.525   6
   2  -2   9 7630.52 298.590  12
   2  -2   9 7996.75 334.491   6
   2  -2   9 8111.39 313.552   7
   2  -2  10 6699.48 231.182   6
  -2  -1  11 4786.28 203.376   8
  -2  -1  10 721.803 119.528   8
  -2  -1  10 559.930 122.920   7
  -2  -1   9 17936.1 544.314   7
  -2  -1   9 19225.4 563.061  11
  -2  -1   9 17889.3 555.033   8
  -2  -1   8 22886.2 624.877   7
  -2  -1   8 23718.1 632.379  11
  -2  -1   8 23435.3 651.004   8
  -2  -1   8 24711.9 599.247  14
  -2  -1   7 13390.4 449.650   7
  -2  -1   7 14250.3 470.481  11
  -2  -1   7 13043.1 462.228   8
  -2  -1   7 13605.4 431.733  14
   2  -1  -6 77198.7 1173.91   4
  -2  -1   6 77123.6 1119.75   3
   2  -1  -5 733484. 6164.63   4
  -2  -1   5 728832. 6132.86   3
   2  -1  -4 157918. 1607.12   4
  -2  -1   4 155933. 1615.43   3
  -2  -1   4 157911. 1512.04   1
  -2  -1   3 13796.9 298.037   1
   2  -1  -3 14325.7 293.717   4
   2  -1  -2 8297.31 191.389   4
  -2  -1   2 8046.95 217.070   1
  -2  -1   1 48541.3 610.951   1
   2  -1  -1 47504.8 541.382   4
  -2  -1   0 255338. 2242.37   1
  -2  -1  -1 7102.70 205.922   1
   2  -1   1 7712.98 206.298   2
   2  -1   2 41044.1 585.617   2
  -2  -1  -2 39898.1 564.413   1
  -2  -1  -3 133475. 1346.04   1
   2  -1   3 134523. 1445.42   2
   2  -1   4 87040.1 1141.51   2
   2  -1   5 57127.5 946.199   2
   2  -1   6 7853.14 344.239   7
   2  -1   6 7947.34 360.339  12
   2  -1   6 7913.07 359.157   2
   2  -1   7 9931.25 415.893  12
   2  -1   7 11328.6 459.252   6
   2  -1   7 10996.4 423.277   7
   2  -1   8 35950.8 825.141   6
   2  -1   8 36209.0 774.506  12
   2  -1   8 36695.8 786.037   7
   2  -1   9 7380.89 304.088   7
   2  -1   9 7299.78 326.107   6
   2  -1  10 15731.6 377.194   6
  -2   0  11 48425.2 750.223   8
  -2   0  10 4361.09 255.052   8
  -2   0  10 3962.36 244.990   7
  -2   0   9 31999.8 767.592   8
  -2   0   9 32990.7 750.855   7
  -2   0   8 72399.8 1189.95   7
  -2   0   8 71138.5 1174.06  11
  -2   0   8 71666.3 1226.55   8
  -2   0   8 74748.2 1127.31  14
  -2   0   7 110651. 1485.99   7
  -2   0   7 113402. 1461.71  14
  -2   0   7 112486. 1563.00   8
  -2   0   7 113051. 1500.31  11
  -2   0   6 18718.5 484.723   3
   2   0  -5 122300. 1399.33   4
  -2   0   5 119990. 1384.62   3
   2   0  -4 91304.6 1027.18   4
  -2   0   4 91215.3 1015.74   1
  -2   0   4 91781.2 1059.62   3
  -2   0   3 1807.58 115.539   1
   2   0  -3 2744.23 109.131   4
   2   0  -2 54888.8 549.254   4
  -2   0   2 55512.5 681.186   1
  -2   0   1 30489.0 452.249   1
   2   0   0 249823. 2106.32   2
  -2   0   0 251911. 2193.50   1
   2   0   1 1562.45 88.3339   2
  -2   0  -1 1434.11 94.6757   1
  -2   0  -2 145893. 1411.62   1
   2   0   2 146613. 1425.04   2
  -2   0  -3 90153.3 999.933   1
   2   0   3 94431.6 1091.03   2
   2   0   4 2161.09 158.967   2
   2   0   5 16958.6 476.912   2
   2   0   6 111630. 1492.62   7
   2   0   6 110026. 1524.06  12
   2   0   6 110979. 1534.93   2
   2   0   7 31268.6 725.911   7
   2   0   7 29480.2 711.710  12
   2   0   7 31199.9 781.594   6
   2   0   8 50345.7 937.801   7
   2   0   8 49162.0 902.798  12
   2   0   8 50674.3 995.576   6
   2   0   9 5560.72 288.481   6
   2   0  10 17984.6 415.294   6
  -2   1  11 5519.48 234.755   8
  -2   1  10 549.012 125.880   8
  -2   1   9 15492.6 508.269   7
  -2   1   9 15532.8 530.759   8
  -2   1   8 25265.7 689.792   8
  -2   1   8 25012.4 630.406  11
  -2   1   8 25597.5 607.218  14
  -2   1   8 24741.5 646.914   7
  -2   1   7 14761.5 458.862   7
  -2   1   7 14196.3 443.915  11
  -2   1   7 13720.1 431.088  14
  -2   1   7 13687.0 480.333   8
  -2   1   6 79781.8 1088.04   3
  -2   1   5 728711. 6033.89   3
   2   1  -4 147309. 1405.38   4
  -2   1   4 143092. 1469.98   3
  -2   1   3 15101.8 331.967   1
   2   1  -3 15058.9 229.122   4
  -2   1   2 7973.85 227.273   1
  -2   1   1 42800.3 576.046   1
  -2   1   0 274501. 2376.80   1
   2   1   0 272444. 2207.65   2
  -2   1  -1 7715.76 209.774   1
   2   1   1 7400.60 170.441   2
   2   1   2 39540.6 538.568   2
  -2   1  -2 39682.4 551.188   1
   2   1   3 136878. 1400.55   2
  -2   1  -3 131535. 1344.78   1
   2   1   4 80286.9 1054.49   2
   2   1   5 52913.9 888.883   2
   2   1   6 6781.70 316.268   7
   2   1   6 6924.66 324.501  12
   2   1   6 7649.91 370.215   6
   2   1   6 6861.69 331.363   2
   2   1   7 9532.88 386.672  12
   2   1   7 11055.3 460.377   6
   2   1   7 10632.1 411.812   7
   2   1   8 33935.2 802.747   6
   2   1   8 33308.1 738.413   7
   2   1   9 7826.59 341.507   6
   2   1  10 15417.7 383.829   6
  -2   2  11 11020.0 329.409   8
  -2   2  10 11632.7 416.452   8
  -2   2   9 4257.09 291.255   8
  -2   2   9 4662.39 282.428   7
  -2   2   8 15598.0 536.874   8
  -2   2   8 15576.8 465.406  14
  -2   2   8 15010.9 501.679   7
  -2   2   7 107304. 1391.28  11
  -2   2   7 104908. 1411.63  14
  -2   2   7 106175. 1524.91   8
  -2   2   7 104400. 1429.97   7
  -2   2   6 66787.7 1074.85   8
  -2   2   5 611.617 83.3190   3
  -2   2   4 69192.6 823.923   3
  -2   2   2 86344.2 998.966   1
  -2   2   1 269235. 2401.94   1
   2   2   0 68883.3 592.553   2
  -2   2   0 67043.3 814.896   1
  -2   2  -1 165317. 1571.80   1
   2   2   1 159664. 1402.40   2
  -2   2  -2 505061. 4222.62   1
   2   2   2 506209. 4123.15   2
   2   2   3 20339.7 397.560   2
   2   2   4 64293.5 897.423   2
   2   2   5 2987.48 214.933   6
   2   2   5 2563.64 186.044   2
   2   2   6 24800.2 617.465  12
   2   2   6 26968.9 699.582   6
   2   2   6 25430.5 645.838   2
   2   2   7 64598.4 1175.93   6
   2   2   7 62193.8 1076.47   7
   2   2   8 18637.7 587.206   6
   2   2   9 7535.19 333.377   6
   2   2  10 7821.49 267.125   6
  -2   3  11 662.890 93.6727   8
  -2   3  10 7516.42 331.150   8
  -2   3   9 79265.6 1292.63   8
  -2   3   8 27346.2 679.497   7
  -2   3   8 28142.9 734.647   8
  -2   3   8 27937.8 638.129  14
  -2   3   7 24421.0 597.703  14
  -2   3   7 24207.2 652.484   8
  -2   3   7 23675.5 602.884   7
  -2   3   6 8133.83 320.477   7
  -2   3   6 8993.38 361.762   8
  -2   3   6 8280.15 321.741  14
  -2   3   4 10649.8 246.927   3
  -2   3   3 505733. 4091.66   3
  -2   3   0 578003. 4826.88   1
  -2   3  -1 190918. 1881.89   1
   2   3   1 193789. 1641.38   2
   2   3   2 29708.1 437.810   2
   2   3   3 256698. 2345.93   2
   2   3   4 229437. 2245.59   2
   2   3   5 19608.9 548.012   6
   2   3   5 17608.2 474.812   2
   2   3   6 44407.8 870.895   2
   2   3   6 45840.5 942.901   6
   2   3   7 1701.89 204.763   6
   2   3   8 6837.60 358.877   6
   2   3   9 58712.1 983.790   6
   2   3  10 16592.5 385.556   6
  -2   4  11 5371.44 213.435   8
  -2   4  10 13032.4 422.153   8
  -2   4   9 20399.0 597.649   8
  -2   4   8 1146.17 137.368  14
  -2   4   8 1094.10 173.142   8
  -2   4   7 89526.3 1372.67   8
  -2   4   7 87326.7 1282.90  14
  -2   4   6 45314.6 871.402   8
  -2   4   6 45423.2 831.090  14
   2   4   3 29020.8 505.180   2
   2   4   4 11130.5 334.919   2
   2   4   5 44688.2 879.460   6
   2   4   5 43782.2 869.297  15
   2   4   6 11421.3 456.027   6
   2   4   7 36953.3 862.984   6
   2   4   8 248.332 116.828   6
   2   4   9 9203.34 354.878   6
   2   4  10 18782.8 395.270   6
  -2   5  11 19315.5 378.773   8
  -2   5  10 43877.0 779.784   8
  -2   5   9 68675.7 1130.06   8
  -2   5   9 65716.4 1027.88   5
  -2   5   8 5082.07 303.883   8
  -2   5   8 5155.92 266.429  14
  -2   5   7 3053.94 237.407   8
  -2   5   7 3107.12 219.679  14
  -2   5   6 38367.2 775.219  14
  -2   5   6 39070.7 799.249   8
  -2   5   5 51674.5 888.330  14
   2   5   4 216703. 2356.73   6
   2   5   5 34647.9 775.446   6
   2   5   5 33085.0 773.432  15
   2   5   6 3345.37 257.046   6
   2   5   6 2918.37 230.113  15
   2   5   7 2556.77 237.519   6
   2   5   8 11327.6 443.759   6
   2   5   9 4106.63 231.398   6
  -2   6  10 21857.3 486.146   8
  -2   6   9 8358.21 325.630   5
  -2   6   9 8299.86 345.282   8
  -2   6   8 10744.7 404.711   5
  -2   6   8 10112.7 408.579   8
  -2   6   8 10486.5 373.740  14
  -2   6   7 17060.1 516.848   6
  -2   6   7 17560.8 529.339   5
  -2   6   7 16917.3 532.250   8
  -2   6   7 17947.3 523.033  14
  -2   6   6 1694.61 169.755   6
  -2   6   6 1736.40 175.551   8
  -2   6   6 1929.20 177.170  14
  -2   6   6 1959.46 185.329   5
  -2   6   5 4214.07 245.849   6
  -2   6   5 3984.56 235.291   5
  -2   6   5 3856.19 224.199   8
   2   6   4 18715.3 542.402   6
   2   6   4 17775.5 554.538  15
   2   6   5 30481.2 735.848   6
   2   6   5 29513.1 750.156  15
   2   6   6 18382.9 587.257   6
   2   6   6 18672.3 575.059  15
   2   6   7 11266.6 459.927   6
   2   6   8 2097.72 198.956   6
   2   6   9 10171.3 340.172   6
  -2   7  10 25966.5 475.729   8
  -2   7   9 32147.3 644.123   5
  -2   7   9 32187.5 648.245   8
  -2   7   8 5196.96 258.934  14
  -2   7   8 5183.31 282.002   5
  -2   7   8 5066.89 272.647   8
  -2   7   7 7071.12 336.704   6
  -2   7   7 6856.22 336.747   5
  -2   7   7 7188.32 328.938   8
  -2   7   7 7348.90 329.455  14
  -2   7   6 39720.2 829.545   5
  -2   7   6 38877.1 832.847   6
  -2   7   6 40444.8 796.312   8
  -2   7   6 39843.0 823.324  14
  -2   7   5 7160.31 337.775   6
  -2   7   5 7596.93 341.186   5
  -2   7   4 76582.0 1178.02   6
  -2   7   4 78211.2 1158.62   5
   2   7   3 11258.4 412.899   6
   2   7   3 10891.0 431.134  15
  -2   7  -4 66414.8 1463.40  13
   2   7   4 66006.3 1181.70  15
   2   7   4 68149.5 1157.39   6
   2   7   5 23883.6 663.626   6
   2   7   5 24708.6 692.857  15
   2   7   6 21112.0 628.668   6
   2   7   6 21610.5 628.777  15
   2   7   7 10234.0 431.704   6
   2   7   8 7264.01 331.867   6
   2   7   9 48.0042 56.0293   6
   2   7   9 38.8729 57.5505   5
   2   7   9 63.4157 45.9801   8
  -2   8   9 15924.4 415.966   5
  -2   8   9 15691.0 388.308   8
  -2   8   8 10433.4 372.492   6
  -2   8   8 10410.1 358.395   8
  -2   8   8 9688.14 378.188   5
  -2   8   8 10323.9 348.176  14
  -2   8   7 9379.82 395.503   6
  -2   8   7 9593.41 398.429   5
  -2   8   7 9875.63 364.878   8
  -2   8   7 9755.74 377.234  14
  -2   8   6 29545.4 732.463   6
  -2   8   6 28438.4 713.181   5
  -2   8   6 30270.3 711.732  14
  -2   8   5 24538.3 656.670   6
  -2   8   5 23966.7 639.643   5
  -2   8   4 90582.2 1360.28   6
  -2   8   4 89277.7 1336.97   5
  -2   8   4 93860.0 1330.37  15
  -2   8   3 116463. 1547.05  13
  -2   8   3 117662. 1572.07   6
  -2   8   3 117702. 1549.35   5
  -2   8   3 121175. 1582.03  15
  -2   8   2 29870.4 683.790   6
   2   8   1 52911.5 1000.15  15
  -2   8  -1 53798.3 944.946  15
   2   8   2 47280.0 926.271   6
   2   8   2 47386.9 962.915  15
  -2   8  -2 48019.9 888.545  15
  -2   8  -3 2602.11 366.362  13
   2   8   3 2351.10 206.056   6
   2   8   3 2489.54 228.180  15
  -2   8  -4 32195.6 1043.82  13
   2   8   4 31814.5 773.014   6
   2   8   4 31490.3 803.533  15
   2   8   5 23588.4 663.992   6
   2   8   5 23224.1 686.787  15
   2   8   6 14894.4 520.171   6
   2   8   6 15158.2 520.024  15
   2   8   7 5852.99 314.901   6
   2   8   8 8765.40 341.171   6
   2   8   8 8613.75 320.554   5
   2   8   9 2403.82 141.052   6
   2   8   9 2528.08 138.373   5
  -2   9   9 14275.8 358.234   5
  -2   9   8 6014.47 270.647   6
  -2   9   8 5916.08 282.794   5
  -2   9   8 5936.78 247.088  14
  -2   9   7 595.205 109.467   6
  -2   9   7 583.307 129.562   5
  -2   9   7 694.919 119.515  14
  -2   9   6 10116.8 424.441   6
  -2   9   6 10648.2 432.264   5
  -2   9   6 10509.7 412.304  14
  -2   9   5 75141.8 1256.34   6
  -2   9   5 71116.6 1223.51   5
  -2   9   4 108881. 1570.06   6
  -2   9   4 108509. 1548.12   5
  -2   9   4 109192. 1531.20  15
  -2   9   3 37988.9 797.889  13
  -2   9   3 36701.7 812.597   6
  -2   9   3 36299.7 792.499   5
  -2   9   3 35900.4 799.647  15
  -2   9   2 11048.3 431.504  15
  -2   9   2 12356.8 494.879  13
  -2   9   1 46452.1 917.003  15
   2   9  -1 44934.1 940.948  15
  -2   9   1 45277.8 1081.14  13
  -2   9   0 49361.9 1239.99  13
  -2   9   0 50108.6 963.405  15
   2   9   0 49736.0 1003.46  15
  -2   9  -1 8422.38 559.846  13
   2   9   1 8542.47 405.752  15
  -2   9  -1 8264.34 369.168  15
  -2   9  -2 49926.1 1350.32  13
   2   9   2 52138.3 1030.79   6
  -2   9  -2 52183.6 971.908  15
   2   9   2 52812.2 1070.54  15
  -2   9  -3 80247.3 1762.91  13
   2   9   3 83810.4 1356.04   6
   2   9   3 85392.1 1382.35   5
   2   9   3 83771.6 1412.33  15
   2   9   4 59112.8 1094.43   5
  -2   9  -4 57381.4 1422.96  13
   2   9   4 58378.6 1102.47   6
   2   9   4 57090.6 1141.75  15
  -2   9  -5 22554.0 793.339  13
   2   9   5 22378.8 648.707   6
   2   9   5 22105.0 665.978  15
   2   9   5 21910.6 632.060   5
   2   9   6 41018.2 866.883   6
   2   9   6 41025.2 846.092   5
   2   9   6 39463.9 849.528  15
   2   9   7 1189.46 152.728   6
   2   9   7 1435.21 154.235   5
   2   9   8 434.453 92.8561   6
   2   9   8 430.328 84.0076   5
  -2  10   8 19183.3 415.772  14
  -2  10   7 32827.5 710.990   5
  -2  10   7 32960.1 661.557  14
  -2  10   6 3408.47 247.101   6
  -2  10   6 3535.58 255.442   5
  -2  10   6 3487.93 243.142  14
  -2  10   5 16817.2 555.570   6
  -2  10   5 16001.0 539.333   5
  -2  10   5 17135.5 507.923  15
  -2  10   4 73756.8 1256.23   6
  -2  10   4 73820.3 1219.41  15
  -2  10   3 16864.7 551.760  15
  -2  10   3 17204.3 524.361  13
  -2  10   2 15572.0 571.540  13
  -2  10   2 15799.1 539.813  15
  -2  10   1 90647.2 1634.61  13
  -2  10   1 92887.0 1435.25  15
   2  10  -1 91058.0 1489.16  15
  -2  10   0 5357.05 456.963  13
  -2  10   0 5768.42 324.006  15
   2  10   0 5336.33 335.658  15
  -2  10  -1 7542.82 551.763  13
   2  10   1 7793.51 403.028  15
  -2  10  -1 6967.79 350.652  15
  -2  10  -2 86909.6 1832.03  13
  -2  10  -2 83963.2 1326.65  15
   2  10   2 87287.5 1472.93  15
  -2  10  -3 16954.3 801.930  13
   2  10   3 17797.7 582.329   6
   2  10   3 17572.6 595.356   5
   2  10   3 17753.5 613.563  15
  -2  10  -4 14916.7 710.443  13
   2  10   4 16281.4 556.603   6
   2  10   4 15849.3 577.108  15
   2  10   4 16593.9 555.237   5
  -2  10  -5 10198.3 516.048  13
   2  10   5 9130.86 400.847   6
   2  10   5 9416.55 399.811   5
   2  10   5 9027.89 419.330  15
   2  10   6 30661.0 711.949   6
   2  10   6 30875.3 693.179   5
   2  10   6 30980.1 705.762  15
   2  10   7 20416.5 517.325   6
   2  10   7 20669.6 496.238   5
   2  10   8 8412.83 266.100   6
  -2  11   7 6295.52 256.925  14
  -2  11   6 74389.4 1127.40  14
  -2  11   5 18629.2 521.233  15
  -2  11   4 114789. 1610.04  15
  -2  11   3 27361.1 659.983  13
  -2  11   3 25837.4 707.196  15
  -2  11   2 25187.2 722.283  13
  -2  11   2 25270.7 698.046  15
  -2  11   1 29390.8 881.569  13
  -2  11   1 30682.7 774.549  15
   2  11  -1 30077.7 813.297  15
  -2  11   0 82240.3 1640.30  13
  -2  11   0 82462.9 1343.70  15
   2  11   0 80537.7 1420.16  15
  -2  11  -1 20491.6 845.314  13
  -2  11  -1 20261.7 610.658  15
   2  11   1 19132.1 651.838  15
  -2  11  -2 5603.23 500.487  13
   2  11   2 5211.08 354.315  15
   2  11   2 5610.29 338.523   6
  -2  11  -3 33091.2 1067.31  13
   2  11   3 33056.6 807.042   6
   2  11   3 32938.8 820.806   5
   2  11   3 31508.5 836.120  15
  -2  11  -4 9379.19 542.744  13
   2  11   4 9351.89 413.046   6
   2  11   4 10297.1 423.116   5
   2  11   4 9140.38 434.354  15
  -2  11  -5 14729.5 561.951  13
   2  11   5 14280.7 482.545   6
   2  11   5 15364.2 485.778   5
   2  11   5 14820.4 506.731  15
   2  11   6 1270.87 143.560   6
   2  11   6 1649.36 152.494   5
   2  11   6 1472.49 148.708  15
   2  11   7 2348.63 155.267   6
   2  11   7 2339.39 143.737   5
  -2  12   7 4608.49 194.686  14
  -2  12   6 87933.6 1176.78  14
  -2  12   5 16198.4 461.966  15
  -2  12   4 18238.2 540.459  15
  -2  12   3 13290.8 488.134  15
  -2  12   2 919.320 156.484  13
  -2  12   2 507.186 139.397  15
  -2  12   1 17462.8 644.693  13
  -2  12   1 16713.5 568.836  15
   2  12  -1 17422.2 612.242  15
   2  12   0 20930.1 675.717  15
  -2  12   0 21856.6 780.364  13
  -2  12   0 21311.2 632.633  15
  -2  12  -1 11519.6 612.510  13
   2  12   1 10774.8 486.804  15
  -2  12  -1 10738.5 437.988  15
   2  12   2 2049.83 205.383   6
  -2  12  -2 2299.85 352.750  13
   2  12   2 2116.32 243.887  15
  -2  12  -3 90302.2 1695.73  13
   2  12   3 85554.4 1367.95   6
   2  12   3 87136.3 1430.35  15
  -2  12  -4 2296.08 282.246  13
   2  12   4 2029.81 186.788   6
   2  12   4 2558.39 230.538  15
  -2  12  -5 5295.63 303.978  13
   2  12   5 5329.36 272.347   6
   2  12   5 5495.79 287.166  15
   2  12   6 13808.7 382.714   6
   2  12   6 14249.1 372.494  15
  -2  13   6 21934.2 457.168  14
  -2  13   5 25097.1 532.756  15
  -2  13   5 27108.8 586.301  14
  -2  13   4 35528.2 728.666  15
  -2  13   3 8879.00 380.242  15
  -2  13   2 13567.2 486.431  15
  -2  13   2 13015.9 445.820  13
  -2  13   1 20408.9 633.983  13
  -2  13   1 21000.2 615.301  15
   2  13  -1 20404.1 640.023  15
  -2  13   0 23110.8 637.821  15
   2  13   0 22013.8 667.442  15
  -2  13   0 22857.3 729.868  13
  -2  13  -1 14401.2 620.545  13
   2  13   1 15176.1 549.736  15
  -2  13  -2 2114.30 303.234  13
   2  13   2 1906.29 218.565  15
  -2  13  -3 1272.89 241.865  13
   2  13   3 1130.53 172.212  15
  -2  13  -4 66.3368 136.690  13
   2  13   4 25.9181 68.2720   6
   2  13   4 61.2539 96.9160  15
   2  13   5 9032.76 303.500   6
   2  13   5 9798.15 330.563  15
  -2  13  -5 8794.10 318.910  13
  -2  14   6 16646.0 327.503  14
  -2  14   5 3902.33 190.123  14
  -2  14   4 1309.35 129.021  15
  -2  14   3 17201.6 481.917  15
  -2  14   2 2314.29 169.402  13
  -2  14   2 2467.55 206.421  15
  -2  14   1 11182.3 409.710  13
   2  14  -1 11439.6 437.204  15
  -2  14   1 11091.4 411.699  15
  -2  14   0 14654.9 511.589  13
   2  14   0 14672.6 500.962  15
  -2  14   0 14962.5 472.042  15
  -2  14  -1 31498.3 787.789  13
   2  14   1 31465.4 744.345  15
  -2  14  -2 15377.0 542.948  13
   2  14   2 14344.0 475.922  15
  -2  14  -3 368.301 141.444  13
   2  14   3 226.787 97.3077  15
  -2  14  -4 230.470 93.6247  13
   2  14   4 254.637 81.0561  15
   2  14   5 2224.97 129.834  15
   2  15  -5 18368.2 553.349  13
  -2  15   5 15572.5 310.457  14
  -2  15   4 15822.3 364.155  14
   2  15  -2 10502.2 444.958  13
  -2  15   2 12259.5 370.043  15
  -2  15   1 275.333 82.2368  13
   2  15  -1 308.141 76.2682  15
  -2  15   0 16707.1 448.985  13
   2  15   0 16527.3 461.469  15
  -2  15  -1 8655.32 333.704  13
   2  15   1 8091.33 322.384  15
  -2  15  -2 19157.3 490.072  13
   2  15   2 19200.5 477.327  15
  -2  15  -3 5733.92 244.374  13
   2  15   3 5405.39 230.001  15
  -2  16   3 15795.5 315.165  14
  -2  16   2 4325.02 170.038  14
  -2  16   0 3363.83 148.825  13
   2  16   0 3547.27 164.232  15
  -2  16  -1 23251.9 428.265  13
   2  16   1 23300.1 446.728  15
  -2  16  -2 11466.0 277.748  13
  -3 -15   3 5801.63 210.210  12
  -3 -15   2 2583.11 145.628  12
  -3 -15   1 15568.2 337.054  12
  -3 -14   5 2307.23 147.601  12
  -3 -14   4 12133.0 362.392  12
  -3 -14   3 10168.0 351.228  12
  -3 -14   2 294.719 96.7672  12
  -3 -14   1 1202.40 131.620  12
  -3 -14   0 9565.33 315.000  12
  -3 -13   6 22877.4 474.326  12
  -3 -13   5 32930.1 657.077  12
  -3 -13   4 5392.42 285.556  12
  -3 -13   3 4414.79 274.856  12
  -3 -13   2 24719.4 634.993  12
  -3 -13   1 1274.60 165.846  12
  -3 -13   0 1318.54 151.108  12
  -3 -13  -1 12605.6 390.185  12
  -3 -12   7 28819.7 525.522  12
  -3 -12   6 31404.7 641.230  12
  -3 -12   5 17115.2 515.523  12
  -3 -12   4 4641.31 297.687  12
  -3 -12   3 24235.1 669.677  12
  -3 -12   2 68818.6 1194.84  12
  -3 -12   1 3113.75 247.782  12
   3 -12   5 19304.6 417.405  12
  -3 -11   8 3134.87 145.383  12
  -3 -11   7 18687.2 461.854  12
  -3 -11   7 18046.8 418.791  11
  -3 -11   6 52913.0 930.088  12
  -3 -11   6 50879.6 846.369  11
  -3 -11   5 35338.8 804.842  12
  -3 -11   4 11650.0 473.252  12
  -3 -11   3 30293.8 774.977  12
  -3 -11   2 4839.89 314.346  12
   3 -11   4 59656.2 982.635  12
   3 -11   5 3641.85 212.938  12
   3 -11   6 855.826 104.359  12
  -3 -10   8 18968.9 414.837  12
  -3 -10   8 18143.5 423.421  11
  -3 -10   7 23250.1 553.806  12
  -3 -10   7 22125.3 541.271  11
  -3 -10   6 1222.43 169.256  12
  -3 -10   5 45893.8 951.578  12
  -3 -10   4 79820.9 1339.46  12
  -3 -10   4 77875.4 1332.75   9
  -3 -10   3 16536.2 570.628  12
  -3 -10   3 16774.1 508.775  10
  -3 -10   3 15932.3 571.408   9
  -3 -10   2 49565.0 913.821  10
  -3 -10   2 49231.2 1022.95   9
   3 -10  -1 48612.9 1104.94   2
  -3 -10   1 46855.3 874.988  10
  -3 -10   1 48406.6 994.562   9
  -3 -10   1 48201.6 1059.17   1
   3 -10   3 41936.4 860.207  12
   3 -10   4 34120.9 765.905  12
   3 -10   5 9135.67 370.703  12
   3 -10   6 8323.02 321.140  12
   3 -10   7 16383.7 382.529  12
  -3  -9   9 6533.45 233.461  11
  -3  -9   8 1010.64 114.080  12
  -3  -9   8 1181.20 140.554  11
  -3  -9   7 24089.4 591.090  12
  -3  -9   7 24320.3 614.420  11
  -3  -9   6 13571.9 478.428  12
  -3  -9   5 2649.02 239.902  12
  -3  -9   5 2418.59 233.304   9
  -3  -9   4 94254.1 1426.70   3
  -3  -9   4 94687.5 1467.11  12
  -3  -9   4 93090.0 1466.84   9
  -3  -9   3 118676. 1672.63   1
  -3  -9   3 124221. 1642.79   3
  -3  -9   3 120764. 1611.08  10
  -3  -9   3 125080. 1737.78   9
   3  -9  -3 126021. 1837.24   4
  -3  -9   2 56776.7 989.431  10
  -3  -9   2 59039.6 1093.82   9
   3  -9  -2 59956.2 1155.05   4
  -3  -9   1 82666.3 1332.14   9
   3  -9  -1 84751.3 1404.83   4
  -3  -9   1 83834.8 1408.87   1
   3  -9   0 112634. 1727.50   2
  -3  -9   0 113277. 1712.42   1
  -3  -9  -1 7657.69 406.602   1
   3  -9   1 7477.74 398.714   2
   3  -9   2 35320.1 875.023   2
  -3  -9  -2 36370.3 908.365   1
   3  -9   3 8685.86 391.060  12
   3  -9   4 9315.33 413.046  12
   3  -9   5 6314.25 333.876  12
   3  -9   6 19022.6 535.026  12
   3  -9   7 31153.2 615.184  12
  -3  -8   9 16031.5 416.061  11
  -3  -8   8 15696.8 430.627   7
  -3  -8   8 16268.3 426.683  12
  -3  -8   7 2144.79 185.966  12
  -3  -8   6 14946.2 499.650  12
  -3  -8   6 15640.3 512.704   9
  -3  -8   5 19590.5 591.603  12
  -3  -8   5 19710.4 597.922   9
   3  -8  -5 19444.3 653.613   4
  -3  -8   4 135610. 1789.32   3
  -3  -8   4 137929. 1815.93  12
  -3  -8   4 135073. 1740.30  10
  -3  -8   4 135562. 1815.53   9
   3  -8  -4 131722. 1887.89   4
  -3  -8   3 58831.2 1043.61   1
  -3  -8   3 57934.3 1008.69   3
  -3  -8   3 58401.0 1008.39  10
  -3  -8   3 59313.3 1080.32   9
   3  -8  -3 58397.5 1125.72   4
  -3  -8   2 42635.3 810.768   3
  -3  -8   2 41958.7 809.815  10
  -3  -8   2 41457.1 874.265   9
   3  -8  -2 41615.0 907.504   4
  -3  -8   2 41514.4 880.927   1
  -3  -8   1 1817.85 156.159   3
  -3  -8   1 2540.45 216.154   9
   3  -8  -1 2087.26 207.475   4
  -3  -8   1 2440.30 225.492   1
   3  -8   0 106050. 1595.80   2
  -3  -8   0 102920. 1450.74   9
  -3  -8   0 103770. 1569.44   1
   3  -8   1 29241.5 763.781   2
  -3  -8  -1 29690.8 682.509   9
  -3  -8  -1 29408.9 773.146   1
   3  -8   2 2502.77 230.482   2
   3  -8   2 2469.69 217.765  12
  -3  -8  -2 2497.37 237.495   1
   3  -8   3 10361.6 454.219   2
   3  -8   3 10618.4 440.090  12
  -3  -8  -3 10836.2 466.838   1
   3  -8   4 20349.0 625.598  12
   3  -8   5 12084.8 479.049  12
   3  -8   6 27438.4 694.655  12
   3  -8   7 67511.4 1049.59  12
   3  -8   8 142.508 63.2091  12
   3  -8   8 179.014 57.9618   6
  -3  -7   9 6799.53 256.093   7
  -3  -7   9 7476.91 304.455  11
  -3  -7   8 3048.19 200.767   7
  -3  -7   8 3218.90 239.834  11
  -3  -7   7 10550.1 387.947  12
  -3  -7   6 5191.22 294.302  12
  -3  -7   6 5444.49 302.603   9
  -3  -7   5 7827.69 374.130   3
  -3  -7   5 7065.82 341.109  12
  -3  -7   5 7696.49 373.074   9
   3  -7  -5 7861.87 408.100   4
  -3  -7   4 10674.0 412.543   3
  -3  -7   4 10781.5 402.681  10
  -3  -7   4 11565.1 441.784   9
   3  -7  -4 10841.5 453.006   4
  -3  -7   3 35261.9 749.663   1
  -3  -7   3 34949.5 744.611   3
  -3  -7   3 37264.0 749.220  10
  -3  -7   3 36531.6 788.096   9
   3  -7  -3 35419.9 804.738   4
  -3  -7   2 249557. 2574.42   3
  -3  -7   2 255234. 2670.35   9
   3  -7  -2 245051. 2695.99   4
  -3  -7   2 248569. 2673.26   1
  -3  -7   1 59460.4 995.285   9
   3  -7  -1 56062.0 998.767   4
  -3  -7   1 57460.0 1028.46   1
   3  -7   0 189588. 2262.54   2
  -3  -7   0 188660. 2122.42   9
  -3  -7   0 192165. 2252.69   1
   3  -7   1 46972.5 943.409   2
  -3  -7  -1 47323.2 952.143   1
   3  -7   2 9765.88 417.747   2
   3  -7   2 10245.8 417.675  12
  -3  -7  -2 9948.90 423.955   1
   3  -7   3 20605.1 625.614   2
   3  -7   3 19929.1 609.681  12
  -3  -7  -3 19909.8 616.525   1
   3  -7   4 306.503 136.937  12
   3  -7   4 449.385 126.341   2
   3  -7   5 52427.8 1064.00  12
   3  -7   6 8413.07 403.270  12
   3  -7   7 7681.27 347.387  12
   3  -7   8 7852.98 287.499  12
   3  -7   8 6428.54 260.977   6
  -3  -6  10 5244.82 225.487  11
  -3  -6   9 11097.3 352.829   7
  -3  -6   9 11484.0 394.810  11
  -3  -6   8 73422.5 1124.27   7
  -3  -6   8 73417.3 1192.73  11
  -3  -6   7 31786.0 681.791  12
  -3  -6   6 16555.5 553.910   3
  -3  -6   6 15936.1 491.169  12
  -3  -6   6 16222.8 510.067   9
  -3  -6   5 40593.9 853.633   3
  -3  -6   5 37862.7 784.879  12
  -3  -6   5 39079.9 825.587   9
   3  -6  -5 39745.9 887.981   4
  -3  -6   4 122043. 1598.43   3
  -3  -6   4 122659. 1552.38  10
  -3  -6   4 118915. 1596.12   9
   3  -6  -4 121485. 1655.23   4
  -3  -6   3 59662.0 972.882   1
  -3  -6   3 60485.5 991.303   3
  -3  -6   3 60832.4 963.560  10
   3  -6  -3 58156.4 1007.43   4
  -3  -6   3 61273.3 1010.16   9
  -3  -6   2 131249. 1627.72   1
   3  -6  -2 129987. 1634.81   4
   3  -6  -1 74084.5 1121.03   4
  -3  -6   1 75841.2 1155.95   1
   3  -6   0 111637. 1531.23   2
  -3  -6   0 115585. 1531.30   1
   3  -6   1 46340.0 894.445   2
  -3  -6  -1 46515.4 892.292   1
   3  -6   2 53281.1 995.845  12
  -3  -6  -2 52674.1 979.539   1
   3  -6   2 52278.5 975.712   2
   3  -6   3 37306.3 831.190   2
   3  -6   3 37884.7 851.479  12
  -3  -6  -3 36648.8 812.486   1
   3  -6   4 45117.2 968.856  12
   3  -6   4 44599.0 961.785   2
   3  -6   5 186520. 2343.98  12
   3  -6   6 3875.02 295.796  12
   3  -6   7 12054.0 455.741  12
   3  -6   8 8186.14 317.726  12
   3  -6   8 7603.03 303.823   6
  -3  -5  10 3552.70 201.488  11
  -3  -5  10 3017.89 160.141   7
  -3  -5   9 33741.0 674.251   7
  -3  -5   9 34861.8 735.222  11
  -3  -5   8 19446.0 540.695   7
  -3  -5   8 19401.4 578.689  11
  -3  -5   7 18357.5 577.572  14
  -3  -5   6 45338.6 921.319   3
  -3  -5   6 42935.8 813.345  12
  -3  -5   6 43640.8 843.153   9
  -3  -5   6 43519.6 903.304  14
  -3  -5   5 36742.6 782.158   3
  -3  -5   5 34284.4 704.934  12
  -3  -5   5 35548.1 753.525   9
   3  -5  -5 36198.9 806.858   4
  -3  -5   5 34837.4 762.914  14
  -3  -5   4 31969.0 693.419   3
  -3  -5   4 32970.5 640.808   1
  -3  -5   4 32521.9 670.096  10
   3  -5  -4 31553.8 704.850   4
  -3  -5   4 33078.9 699.462  14
  -3  -5   3 3005.60 193.601   1
  -3  -5   3 3034.47 202.533   3
   3  -5  -3 3187.33 206.481   4
  -3  -5   2 164296. 1846.30   1
   3  -5  -2 162019. 1829.44   4
   3  -5  -1 72958.2 1055.25   4
  -3  -5   1 76794.9 1112.49   1
   3  -5   0 14372.4 446.956   2
  -3  -5   0 14905.4 449.792   1
   3  -5   1 20354.0 545.053   2
  -3  -5  -1 20555.2 540.803   1
   3  -5   2 56472.0 980.865   2
  -3  -5  -2 57832.6 982.012   1
   3  -5   3 26668.5 664.756   2
  -3  -5  -3 27480.4 655.047   1
  -3  -5  -3 27127.6 647.872   4
   3  -5   3 28419.6 721.305  12
   3  -5   4 85717.4 1409.97  12
   3  -5   4 87086.8 1383.03   2
  -3  -5  -5 44539.5 1022.10   4
   3  -5   5 45440.1 986.769  12
   3  -5   5 46822.1 998.413   2
   3  -5   5 45267.9 903.272  15
   3  -5   6 509.562 163.680  12
   3  -5   7 13174.5 495.569  12
   3  -5   8 11676.7 402.511  12
   3  -5   8 11228.0 394.326   6
   3  -5   9 8084.24 251.304   6
  -3  -4  10 9267.44 324.526  11
  -3  -4  10 8703.26 286.855   7
  -3  -4   9 7463.03 313.037   7
  -3  -4   9 7440.81 338.694  11
  -3  -4   8 206409. 2303.02   7
  -3  -4   8 204138. 2361.95  14
  -3  -4   8 205254. 2378.36  11
  -3  -4   7 22215.1 584.902   7
  -3  -4   7 23435.2 656.167   3
  -3  -4   7 22391.6 633.000  14
  -3  -4   6 10421.4 412.948   3
  -3  -4   6 10582.9 387.559   9
  -3  -4   6 9990.64 409.252  14
  -3  -4   5 12782.8 428.170   3
   3  -4  -5 13616.6 451.703   4
  -3  -4   5 12981.8 435.162  14
  -3  -4   5 13015.0 426.359   9
  -3  -4   4 60217.6 965.053   3
  -3  -4   4 59923.9 890.900   1
   3  -4  -4 59782.6 962.763   4
  -3  -4   3 62074.5 916.847   1
   3  -4  -3 61063.6 924.934   4
  -3  -4   2 176272. 1877.37   1
   3  -4  -2 169663. 1829.86   4
  -3  -4   1 26319.8 566.674   1
   3  -4  -1 26045.9 533.983   4
  -3  -4   0 29453.6 611.322   1
   3  -4   0 28439.4 612.540   2
   3  -4   1 235250. 2440.76   2
  -3  -4  -1 240957. 2439.89   1
  -3  -4  -2 61406.0 978.501   1
   3  -4   2 62195.3 995.813   2
  -3  -4  -3 29633.8 645.520   1
  -3  -4  -3 30419.8 676.510   4
   3  -4   3 30281.2 735.247  12
   3  -4   3 29947.0 674.792   2
  -3  -4  -4 237.270 108.960   4
   3  -4   4 297.961 120.683  12
   3  -4   4 187.133 107.343   2
   3  -4   5 133305. 1739.69  15
  -3  -4  -5 135144. 1946.35   4
   3  -4   5 132256. 1865.84  12
   3  -4   5 133705. 1841.12   2
   3  -4   6 20840.2 657.901  12
   3  -4   7 9714.78 430.468  12
   3  -4   8 387.670 114.166  12
   3  -4   8 506.446 117.119   6
   3  -4   9 7700.65 269.191   6
  -3  -3  10 36316.3 683.083  11
  -3  -3  10 35625.9 645.737   7
  -3  -3   9 10706.6 384.068   7
  -3  -3   9 10740.1 405.737  11
  -3  -3   9 10496.4 376.323   8
  -3  -3   8 37461.4 783.925   7
  -3  -3   8 37549.9 814.333  14
  -3  -3   8 38101.0 819.836  11
  -3  -3   8 37080.7 785.348   8
  -3  -3   7 21034.3 556.521   7
  -3  -3   7 20650.1 599.677   3
  -3  -3   7 20841.7 575.271   8
  -3  -3   7 19682.6 587.865  14
  -3  -3   6 122158. 1620.75   3
  -3  -3   6 125213. 1596.26   8
  -3  -3   6 123279. 1641.23  14
  -3  -3   5 64457.4 1024.82   3
  -3  -3   5 66936.3 1046.02  14
  -3  -3   4 19900.5 495.046   3
   3  -3  -4 20608.7 484.478   4
  -3  -3   4 20164.3 454.531   1
   3  -3  -3 51037.7 772.059   4
  -3  -3   3 52112.6 797.729   1
  -3  -3   2 119179. 1385.82   1
   3  -3  -2 118298. 1320.26   4
  -3  -3   1 171295. 1799.16   1
   3  -3  -1 166604. 1710.62   4
  -3  -3   0 106228. 1295.49   1
   3  -3   0 104132. 1284.24   2
  -3  -3  -1 9452.83 326.497   1
   3  -3   1 9679.36 325.787   2
  -3  -3  -2 42124.9 742.342   1
   3  -3   2 43354.3 752.885   2
   3  -3   3 76342.4 1127.38   2
  -3  -3  -3 77131.6 1080.04   1
   3  -3   4 71624.2 1231.26  12
   3  -3   4 70608.4 1150.30   2
   3  -3   5 9291.34 434.971  12
   3  -3   5 9585.12 390.337  15
   3  -3   5 8790.56 395.256   2
   3  -3   6 998.412 184.247  12
   3  -3   7 16577.7 565.039  12
   3  -3   8 19467.1 551.155  12
   3  -3   8 18919.6 557.900   6
   3  -3   9 691.533 97.6930   6
  -3  -2  10 4766.79 232.952   8
  -3  -2  10 4968.67 235.711   7
  -3  -2   9 17017.8 505.795  11
  -3  -2   9 16697.1 507.516   8
  -3  -2   9 17063.8 494.043  14
  -3  -2   9 16934.8 493.679   7
  -3  -2   8 62493.4 1046.93   7
  -3  -2   8 62118.4 1075.73  11
  -3  -2   8 62268.7 1094.71   8
  -3  -2   8 62328.5 1088.18  14
  -3  -2   7 42856.6 816.331   7
  -3  -2   7 43283.6 882.088   3
  -3  -2   7 41085.1 862.586   8
  -3  -2   7 42144.6 867.377  14
  -3  -2   6 48357.8 891.884   3
  -3  -2   6 48834.4 901.951   8
  -3  -2   6 48031.4 897.180  14
  -3  -2   5 37686.3 722.948   3
  -3  -2   4 34010.0 604.417   1
  -3  -2   4 33582.8 633.378   3
  -3  -2   3 15628.1 391.689   1
   3  -2  -3 15311.1 342.704   4
  -3  -2   2 34445.8 610.757   1
   3  -2  -2 34571.1 533.607   4
  -3  -2   1 82859.9 1057.99   1
   3  -2   0 520.005 95.2919   2
  -3  -2   0 80.4791 92.9426   1
   3  -2   1 401341. 3569.27   2
  -3  -2  -1 404812. 3605.88   1
   3  -2   2 43666.7 726.663   2
  -3  -2  -2 44158.6 729.626   1
  -3  -2  -3 35830.5 657.606   1
   3  -2   3 35977.2 692.087   2
   3  -2   4 22940.9 648.790  12
   3  -2   4 22860.9 593.740  15
   3  -2   4 22294.9 575.884   2
   3  -2   5 46327.5 983.961  12
   3  -2   5 46595.5 924.234   2
   3  -2   5 47785.7 904.955  15
   3  -2   6 47119.2 1006.38  12
   3  -2   7 18059.4 590.883  12
   3  -2   7 18182.2 607.916   6
   3  -2   8 5804.68 303.410  12
   3  -2   8 5645.87 312.984   6
   3  -2   9 4466.94 225.316   6
  -3  -1  11 22250.8 421.656   8
  -3  -1  10 21385.6 503.049   7
  -3  -1  10 21139.0 529.598   8
  -3  -1   9 1370.89 159.645  11
  -3  -1   9 1373.22 149.299  14
  -3  -1   9 1343.46 165.870   8
  -3  -1   9 1265.47 153.250   7
  -3  -1   8 16358.4 504.387  11
  -3  -1   8 15703.6 526.227   8
  -3  -1   8 16340.9 514.043  14
  -3  -1   8 16690.4 503.429   7
  -3  -1   7 20571.2 537.899   7
  -3  -1   7 20203.4 566.765   3
  -3  -1   7 20207.4 562.521  11
  -3  -1   7 20102.7 588.047   8
  -3  -1   7 20538.7 572.856  14
  -3  -1   6 178373. 2038.51   3
  -3  -1   6 180995. 2091.11   8
  -3  -1   6 181012. 2063.57  14
  -3  -1   5 6582.59 277.977   3
  -3  -1   4 15033.7 387.576   1
  -3  -1   3 106390. 1241.04   1
  -3  -1   2 89082.3 1095.08   1
  -3  -1   1 41978.6 672.988   1
   3  -1   0 85505.5 997.968   2
  -3  -1   0 85165.7 1060.53   1
   3  -1   1 28121.9 504.424   2
  -3  -1  -1 28859.2 544.209   1
  -3  -1  -2 83299.0 1065.18   1
   3  -1   2 81607.8 1043.55   2
  -3  -1  -3 162322. 1728.73   1
   3  -1   3 157973. 1767.83   2
   3  -1   4 63671.0 1025.11   2
   3  -1   4 64710.0 1159.24  12
   3  -1   5 8842.95 413.212  12
   3  -1   5 8126.21 363.652   2
   3  -1   5 8170.03 357.379  15
   3  -1   6 2370.19 239.690  12
   3  -1   7 43254.3 930.035  12
   3  -1   7 44742.7 973.134   6
   3  -1   8 20224.6 588.639   6
   3  -1   9 16579.1 445.948   6
  -3   0  11 79.8633 56.3068   8
  -3   0  10 437.936 107.194   8
  -3   0   9 27190.3 644.016   7
  -3   0   9 27456.5 624.930  11
  -3   0   9 26551.4 682.488   8
  -3   0   9 27494.2 637.999  14
  -3   0   8 73259.2 1144.03  11
  -3   0   8 74216.1 1247.70   8
  -3   0   8 75027.6 1191.41  14
  -3   0   8 75346.2 1168.67   7
  -3   0   7 120547. 1559.88   3
  -3   0   7 117173. 1536.39  11
  -3   0   7 118172. 1642.81   8
  -3   0   7 116987. 1575.06  14
  -3   0   7 120091. 1524.65   7
  -3   0   6 5240.75 259.529   3
  -3   0   6 5551.15 292.463   8
  -3   0   6 4811.98 263.256  14
  -3   0   5 83076.1 1111.75   3
  -3   0   4 244393. 2369.05   1
  -3   0   3 33296.2 597.954   1
  -3   0   2 66516.6 892.240   1
  -3   0   1 104054. 1208.97   1
   3   0   0 674.798 72.0164   2
  -3   0   0 184.855 89.9364   1
   3   0   1 39398.7 575.370   2
  -3   0  -1 39219.4 644.417   1
  -3   0  -2 162400. 1691.91   1
   3   0   2 158635. 1644.29   2
  -3   0  -3 13365.2 365.513   1
   3   0   3 13494.0 379.878   2
   3   0   4 14899.5 515.925  12
   3   0   4 14410.8 435.023   2
   3   0   4 14847.2 470.401  15
   3   0   5 103845. 1565.31  12
   3   0   5 102357. 1446.95   2
   3   0   5 104338. 1468.69  15
   3   0   6 14587.7 540.392  12
   3   0   6 15010.5 519.701   2
   3   0   7 4565.17 295.576  12
   3   0   7 5363.39 335.835   6
   3   0   8 3480.51 253.745   6
   3   0   9 108.608 80.9107   6
  -3   1  11 21384.3 440.751   8
  -3   1  10 20290.5 530.984   8
  -3   1   9 1038.61 169.336   8
  -3   1   9 985.574 132.867  14
  -3   1   8 15578.3 486.582   7
  -3   1   8 16325.6 471.618  11
  -3   1   8 16091.3 542.606   8
  -3   1   8 15931.5 500.244  14
  -3   1   7 17766.1 485.900  11
  -3   1   7 17874.1 556.767   8
  -3   1   7 17818.0 526.892  14
  -3   1   7 17217.5 489.834   7
  -3   1   6 182908. 1976.81   3
  -3   1   6 185593. 2129.19   8
  -3   1   6 180673. 2069.21  14
  -3   1   5 5479.31 234.256   3
  -3   1   4 15485.2 408.069   1
  -3   1   3 112674. 1323.07   1
  -3   1   2 78705.8 1018.03   1
   3   1  -1 45903.8 518.766   2
  -3   1   1 45641.0 708.209   1
   3   1   0 83629.0 850.345   2
  -3   1   0 86116.8 1048.80   1
  -3   1  -1 28494.0 533.631   1
   3   1   1 28245.0 435.503   2
   3   1   2 79573.5 957.692   2
  -3   1  -2 80827.3 1045.13   1
  -3   1  -3 157567. 1704.35   1
   3   1   3 157329. 1682.30   2
   3   1   4 67795.7 1097.62  15
   3   1   4 65558.6 1165.14  12
   3   1   5 8694.96 395.779   6
   3   1   5 9191.06 367.127   2
   3   1   5 9174.19 389.637  15
   3   1   6 2366.22 227.924  12
   3   1   6 2914.41 252.974   6
   3   1   6 2966.71 244.860   2
   3   1   7 44766.3 967.491   6
   3   1   8 21470.9 611.559   6
   3   1   9 15816.3 436.480   6
  -3   2  11 7608.45 255.066   8
  -3   2  10 4802.22 262.728   8
  -3   2   9 16727.9 541.126   8
  -3   2   9 15895.7 471.757  14
  -3   2   8 58418.1 1094.75   8
  -3   2   8 58882.5 1028.19  14
  -3   2   7 44436.0 913.897   8
  -3   2   7 44641.6 873.084  14
  -3   2   7 43843.3 826.568   7
  -3   2   6 47268.1 899.894   8
  -3   2   6 47180.4 869.919  14
  -3   2   5 40962.5 666.745   3
  -3   2   4 31432.1 541.185   3
  -3   2   3 12463.5 368.120   1
  -3   2   2 34474.2 620.849   1
  -3   2   1 83075.8 1054.91   1
  -3   2   0 729.583 115.330   1
  -3   2  -1 400337. 3564.57   1
  -3   2  -2 39405.0 682.422   1
   3   2   2 40785.5 580.027   2
   3   2   3 36405.7 610.971   2
   3   2   4 26096.3 646.816   6
   3   2   4 24939.0 640.666  15
   3   2   4 24706.0 549.374   2
   3   2   5 42642.2 906.578   6
   3   2   5 40423.1 799.689   2
   3   2   5 40878.6 865.480  15
   3   2   6 47449.6 1001.61   6
   3   2   6 45430.2 919.054  15
   3   2   7 16794.9 578.327   6
   3   2   8 5492.87 310.960   6
   3   2   9 4075.74 220.021   6
  -3   3  11 7692.18 248.625   8
  -3   3  10 33615.5 689.661   8
  -3   3   9 9817.88 413.010   8
  -3   3   9 9393.21 353.691  14
  -3   3   8 35476.5 828.744   8
  -3   3   8 35377.3 771.774  14
  -3   3   7 15976.2 533.500   8
  -3   3   7 15989.2 510.403  14
  -3   3   6 120258. 1600.25   8
  -3   3   6 115955. 1553.20  14
  -3   3   5 67348.1 1061.09   8
  -3   3   5 67167.3 1030.98  14
  -3   3   2 120385. 1426.02   1
  -3   3   1 164471. 1766.72   1
  -3   3   0 106132. 1288.07   1
  -3   3  -1 8924.17 311.210   1
   3   3   4 67237.9 1121.14   6
   3   3   4 67641.3 1148.85  15
   3   3   5 7591.83 372.456  15
   3   3   5 8526.66 391.401   6
   3   3   6 930.823 175.169   6
   3   3   6 968.517 144.281  15
   3   3   7 16950.0 573.795   6
   3   3   8 20033.3 574.505   6
   3   3   9 702.108 102.148   6
  -3   4  11 2702.99 140.705   8
  -3   4  10 7674.80 308.631   8
  -3   4   9 7946.17 365.721   8
  -3   4   9 8274.33 324.531  14
  -3   4   8 177288. 2182.11   8
  -3   4   8 180002. 2112.85  14
  -3   4   7 23668.4 652.309   8
  -3   4   7 23222.5 629.145  14
  -3   4   6 9552.23 384.882  14
  -3   4   6 9642.00 395.953   8
  -3   4   5 10210.7 381.246   8
  -3   4   5 10208.1 374.372  14
   3   4   3 28648.1 682.576  15
   3   4   4 142.392 87.9307   6
   3   4   4 376.893 117.555  15
   3   4   5 113177. 1631.68   6
   3   4   5 113764. 1658.48  15
   3   4   6 18710.4 602.182   6
   3   4   6 19570.6 594.073  15
   3   4   7 10313.7 439.032   6
   3   4   8 498.869 125.829   6
   3   4   9 8700.27 296.442   6
  -3   5  10 3595.90 203.058   8
  -3   5   9 31762.9 708.990   8
  -3   5   9 31738.2 639.267  14
  -3   5   8 18187.4 558.094   8
  -3   5   8 17832.6 528.387  14
  -3   5   7 19728.2 587.693   8
  -3   5   7 20337.6 583.122  14
  -3   5   6 38633.1 824.232   8
  -3   5   6 39834.7 828.292  14
  -3   5   5 32882.2 649.963  13
  -3   5   5 33885.3 720.591   8
  -3   5   5 33382.3 727.737  14
  -3   5   4 30800.4 659.370  14
   3   5   3 26546.1 645.393   6
   3   5   3 26119.7 676.250  15
   3   5   4 73918.1 1221.16   6
   3   5   4 74959.7 1282.11  15
   3   5   5 41658.4 899.324   6
   3   5   5 41855.6 939.516  15
   3   5   6 143.699 109.123   6
   3   5   6 99.7263 88.4006  15
   3   5   7 12768.6 476.813   6
   3   5   8 9080.75 358.397   6
   3   5   9 9037.20 286.024   6
  -3   6  10 4108.58 195.175   8
  -3   6   9 10786.0 378.576   8
  -3   6   9 10934.9 344.517  14
  -3   6   8 61567.1 1061.46   8
  -3   6   8 63192.0 1038.55  14
  -3   6   7 30138.0 719.818   8
  -3   6   7 31916.2 733.691  14
  -3   6   6 14514.5 480.978   8
  -3   6   6 15040.5 495.826  14
  -3   6   5 38648.3 784.862   8
  -3   6   5 39637.5 819.631  14
  -3   6   4 112266. 1446.74  13
  -3   6   4 113852. 1446.75   8
  -3   6   4 116449. 1520.30  14
  -3   6  -2 51456.3 1065.35  13
   3   6   2 53580.4 1004.68  15
  -3   6  -3 34783.4 846.291  13
   3   6   3 35771.2 785.544   6
   3   6   3 33559.9 810.288  15
   3   6   4 42396.6 898.256   6
   3   6   4 43368.9 957.866  15
   3   6   5 166346. 2112.55   6
   3   6   5 167311. 2182.15  15
   3   6   6 3434.51 260.389   6
   3   6   6 3648.79 266.903  15
   3   6   7 9460.09 397.994   6
   3   6   8 7170.11 304.577   6
   3   6   9 2839.05 147.276   6
  -3   7  10 3092.86 142.916   8
  -3   7   9 6167.15 260.766   8
  -3   7   9 6404.58 249.345  14
  -3   7   8 2433.38 194.887   8
  -3   7   8 2824.09 201.275  14
  -3   7   7 11412.3 414.330   8
  -3   7   7 10832.7 413.091  14
  -3   7   6 6043.49 303.594   5
  -3   7   6 6464.79 313.417   8
  -3   7   6 6615.31 333.583  14
  -3   7   5 5308.34 282.587   5
  -3   7   5 5030.29 280.984   6
  -3   7   5 5900.29 287.687   8
  -3   7   5 5420.43 298.334  14
  -3   7   4 9673.67 362.281  13
  -3   7   4 9947.99 373.593   5
  -3   7   3 31860.6 702.767  13
  -3   7   3 32606.1 692.417  15
  -3   7   2 216345. 2419.76  13
  -3   7   2 213921. 2345.47  15
  -3   7   1 48831.8 976.518  13
  -3   7   1 48074.5 879.366  15
  -3   7   0 165041. 2155.47  13
   3   7   0 164411. 2062.85  15
  -3   7   0 166102. 1945.34  15
  -3   7  -1 41897.0 982.624  13
   3   7   1 41308.0 898.111  15
  -3   7  -2 10061.4 487.312  13
   3   7   2 10714.9 450.419  15
  -3   7  -3 17702.4 625.836  13
   3   7   3 18601.4 570.847   6
   3   7   3 17908.7 599.716  15
   3   7   4 351.129 108.203   6
   3   7   4 168.437 124.030  15
   3   7   5 45901.3 960.613   6
   3   7   5 48117.3 1021.64  15
   3   7   6 7117.83 356.215   6
   3   7   6 6843.84 349.432  15
   3   7   7 5581.19 295.061   6
   3   7   8 5710.87 250.884   6
   3   7   8 5300.55 217.234   5
  -3   8   9 14943.9 354.094   8
  -3   8   9 15077.9 353.484  14
  -3   8   8 16953.5 444.903   8
  -3   8   8 16887.7 458.174  14
  -3   8   7 1264.24 145.329   5
  -3   8   7 1351.03 147.772   8
  -3   8   6 12678.2 441.310   5
  -3   8   6 13827.4 477.977  14
  -3   8   5 19040.7 549.640   5
  -3   8   5 19691.3 575.544  14
  -3   8   4 111097. 1465.55  13
  -3   8   4 110371. 1471.92  15
  -3   8   3 52911.4 962.317  13
  -3   8   3 53152.8 961.790  15
  -3   8   2 37941.5 844.282  13
  -3   8   2 37848.3 797.939  15
  -3   8   1 1996.90 222.820  13
  -3   8   1 1806.76 181.672  15
   3   8  -1 1810.02 194.078  15
  -3   8   0 92767.0 1553.88  13
  -3   8   0 92691.6 1372.50  15
   3   8   0 92678.7 1477.39  15
  -3   8  -1 20792.6 712.683  13
   3   8   1 21961.4 663.339  15
  -3   8  -2 1604.50 249.597  13
   3   8   2 1678.63 212.200  15
  -3   8  -3 9097.17 477.898  13
   3   8   3 9909.64 424.595   6
   3   8   3 9535.44 445.632  15
  -3   8  -4 20370.4 642.285  13
   3   8   4 20144.5 617.915   6
   3   8   4 19851.6 650.585  15
   3   8   5 11661.9 457.620   6
   3   8   5 11483.6 483.286  15
   3   8   6 25726.0 655.778   6
   3   8   6 26245.0 633.827   5
   3   8   6 25650.6 665.338  15
   3   8   7 54293.5 913.680   6
   3   8   7 54966.9 850.696   5
   3   8   8 210.774 66.8568   6
  -3   9   9 146.160 30.3264  14
  -3   9   8 1305.14 127.075  14
  -3   9   7 20680.7 543.000  14
  -3   9   6 9384.68 391.308  14
  -3   9   5 3255.04 246.425  14
  -3   9   4 76412.1 1165.62  13
  -3   9   4 77946.8 1205.86  15
  -3   9   3 102024. 1461.98  13
  -3   9   3 102604. 1470.77  15
  -3   9   2 49520.0 999.399  13
  -3   9   2 50484.3 971.135  15
  -3   9   1 73994.2 1329.88  13
  -3   9   1 74847.1 1230.78  15
   3   9  -1 72939.9 1333.28  15
  -3   9   0 92794.8 1586.46  13
  -3   9   0 93427.8 1401.49  15
   3   9   0 89978.5 1502.51  15
  -3   9  -1 6430.69 426.780  13
   3   9   1 6424.71 380.529  15
  -3   9  -2 29632.3 878.986  13
   3   9   2 28992.0 798.997  15
  -3   9  -3 6777.44 417.064  13
   3   9   3 7404.14 372.619   6
   3   9   3 6638.52 388.286  15
  -3   9  -4 10103.0 456.105  13
   3   9   4 10466.7 441.115   6
   3   9   4 10348.7 471.322  15
   3   9   5 5911.16 318.236   6
   3   9   5 5187.97 320.221  15
   3   9   6 15966.4 483.785   6
   3   9   6 16044.6 492.585  15
   3   9   7 24672.9 536.538   6
  -3  10   8 16833.4 390.987  14
  -3  10   7 19638.6 500.303  14
  -3  10   6 903.503 142.547  14
  -3  10   5 35442.6 781.059  14
  -3  10   4 58372.3 969.501  13
  -3  10   4 57420.5 1014.86  15
  -3  10   3 15232.9 499.115  13
  -3  10   3 14769.9 502.546  15
  -3  10   2 38910.8 878.939  13
  -3  10   2 37889.5 848.662  15
  -3  10   1 38404.5 941.144  13
  -3  10   1 39273.0 862.775  15
   3  10  -1 37485.0 949.396  15
  -3  10   0 21072.6 719.013  13
   3  10   0 19543.5 662.246  15
  -3  10  -1 24931.3 803.230  13
   3  10   1 24950.8 755.426  15
  -3  10  -2 24644.0 798.565  13
   3  10   2 24320.5 740.885  15
  -3  10  -3 32350.6 877.118  13
   3  10   3 32613.0 847.318  15
   3  10   4 29638.1 734.337   6
   3  10   4 28915.3 770.249  15
  -3  10  -4 27930.0 742.560  13
   3  10   5 7075.17 328.521   6
   3  10   5 7797.04 369.321  15
   3  10   6 8332.86 317.824   6
   3  10   6 8346.27 324.909  15
   3  10   7 13319.2 333.468   6
  -3  11   8 2708.53 130.305  14
  -3  11   7 17438.8 425.890  14
  -3  11   6 41091.1 773.655  14
  -3  11   5 27598.9 664.928  14
  -3  11   4 8209.62 318.540  13
  -3  11   4 8611.66 357.842  15
  -3  11   3 24157.9 618.088  13
  -3  11   3 23614.8 637.608  15
  -3  11   2 3764.04 277.561  13
  -3  11   2 3879.13 271.214  15
  -3  11   1 14659.6 563.721  13
  -3  11   1 14673.4 519.251  15
   3  11  -1 14517.7 576.350  15
  -3  11   0 35263.5 920.775  13
   3  11   0 34955.0 904.687  15
  -3  11  -1 1014.43 219.485  13
   3  11   1 992.068 186.764  15
  -3  11  -2 2180.56 271.028  13
   3  11   2 2434.24 254.091  15
  -3  11  -3 31375.0 826.088  13
   3  11   3 32213.0 819.726  15
  -3  11  -4 48607.0 945.090  13
   3  11   4 50744.2 1001.81  15
   3  11   5 2493.25 179.202   6
   3  11   5 2722.51 211.769  15
   3  11   6 697.491 87.4351   6
   3  11   6 715.989 95.9662  15
  -3  12   7 23899.0 448.547  14
  -3  12   6 25286.6 538.152  14
  -3  12   5 14816.6 446.720  14
  -3  12   4 3188.41 228.591  14
  -3  12   3 19283.9 513.891  13
  -3  12   3 19039.4 543.389  15
  -3  12   2 50315.5 955.072  13
  -3  12   2 51552.4 980.962  15
  -3  12   1 2380.20 245.901  13
   3  12  -1 2201.29 232.757  15
  -3  12   0 63361.8 1209.85  13
   3  12   0 59839.5 1190.13  15
  -3  12  -1 24731.3 747.583  13
   3  12   1 25459.2 735.719  15
  -3  12  -2 13907.8 544.998  13
   3  12   2 13849.3 526.205  15
  -3  12  -3 3975.30 282.242  13
   3  12   3 4009.86 283.844  15
  -3  12  -4 2529.74 193.599  13
   3  12   4 2974.33 223.378  15
   3  12   5 16994.2 445.829  15
  -3  13   6 18174.5 391.736  14
  -3  13   5 26575.9 547.132  14
  -3  13   4 4324.39 235.857  14
  -3  13   3 3125.80 183.997  13
  -3  13   2 16351.1 472.032  13
  -3  13   1 966.390 157.668  13
   3  13  -1 1112.32 164.568  15
  -3  13   0 1947.19 214.096  13
   3  13   0 1509.77 184.092  15
  -3  13  -1 11982.6 467.662  13
   3  13   1 11123.0 450.048  15
  -3  13  -2 23984.5 632.763  13
   3  13   2 24524.5 648.721  15
  -3  13  -3 24709.3 584.384  13
   3  13   3 24633.6 604.969  15
   3  13   4 15858.8 433.685  15
  -3  13  -4 14574.9 369.968  13
   3  13   5 1943.09 125.103  15
  -3  14   5 2046.61 127.089  14
  -3  14   4 9906.40 302.836  14
  -3  14   3 8737.49 299.190  14
  -3  14   2 237.267 69.8381  13
  -3  14   1 725.085 114.814  13
   3  14  -1 722.202 123.272  15
  -3  14   0 10478.0 368.824  13
   3  14   0 9807.24 374.968  15
  -3  14  -1 39164.2 742.229  13
   3  14   1 37310.4 754.674  15
  -3  14  -2 22786.2 521.505  13
   3  14   2 21920.0 537.997  15
  -3  14  -3 6044.22 234.450  13
   3  14   3 6436.15 260.103  15
   3  14   4 8361.65 253.213  15
  -3  15   4 1876.78 106.020  14
  -3  15   3 4347.37 171.474  14
  -3  15   2 123.735 31.6835  13
  -3  15   2 2837.55 140.350  14
  -3  15   1 14209.4 332.649  13
  -3  15   1 13082.9 296.808  14
  -3  15   0 1555.98 122.413  13
   3  15   0 1630.32 130.570  15
  -3  15  -1 4439.93 195.104  13
   3  15   1 4725.58 211.655  15
  -3  15  -2 27056.1 468.085  13
   3  15   2 27022.3 499.452  15
  -4 -14   4 12744.6 305.993  12
  -4 -14   3 5376.97 215.736  12
  -4 -14   2 7258.97 257.333  12
  -4 -14   1 1625.38 125.321  12
  -4 -14   0 38269.2 579.038  12
  -4 -13   5 3307.21 171.035  12
  -4 -13   4 2706.04 177.189  12
  -4 -13   3 25579.9 575.254  12
  -4 -13   2 33486.6 680.908  12
  -4 -13   1 32539.2 662.176  12
  -4 -13   0 4079.03 218.022  12
  -4 -13  -1 17046.9 408.023  12
  -4 -12   6 8375.72 270.644  12
  -4 -12   5 22064.5 519.176  12
  -4 -12   4 1637.70 176.252  12
  -4 -12   3 10851.0 413.631  12
  -4 -12   2 9250.96 393.045  12
  -4 -12   1 2231.03 207.300  12
  -4 -11   7 19675.8 397.379  12
  -4 -11   7 19034.5 387.015  11
  -4 -11   6 14635.1 409.956  12
  -4 -11   6 14071.0 387.723  11
  -4 -11   5 4806.22 268.977  12
  -4 -11   4 4526.48 285.729  12
  -4 -11   3 56798.3 1058.01  12
  -4 -11   2 3725.75 232.358  10
  -4 -11   1 6869.30 310.179  10
  -4 -11   0 6877.53 301.122  10
  -4 -11  -1 25229.3 571.785  10
   4 -11   4 7261.62 276.730  15
  -4 -10   8 5782.34 205.945  11
  -4 -10   7 3281.55 181.799  12
  -4 -10   7 3257.20 193.682  11
  -4 -10   6 59612.1 969.182  12
  -4 -10   5 25340.3 655.331  12
  -4 -10   4 28110.9 721.559  12
  -4 -10   4 28262.0 743.884   9
  -4 -10   3 16585.2 511.388  10
  -4 -10   3 16525.8 575.428   9
  -4 -10   2 61973.3 1067.75  10
  -4 -10   2 64451.7 1179.50   9
  -4 -10   1 17766.8 530.031  10
  -4 -10   1 19913.4 615.941   9
   4 -10   4 7001.00 290.396  12
   4 -10   5 16141.0 410.426  12
  -4  -9   8 21186.0 473.547  11
  -4  -9   7 4862.13 235.312  12
  -4  -9   7 5414.16 276.080  11
  -4  -9   6 46844.8 878.255  12
  -4  -9   6 46312.4 906.100   9
  -4  -9   5 4182.26 281.802  12
  -4  -9   5 4307.98 298.080   9
  -4  -9   4 40758.1 893.354  12
  -4  -9   4 39763.4 851.140  10
  -4  -9   4 40333.0 906.639   9
  -4  -9   3 36816.3 809.105  10
  -4  -9   3 37418.2 871.750   9
  -4  -9   2 15169.3 503.420  10
  -4  -9   2 15884.7 555.373   9
  -4  -9   1 14674.6 529.483   9
  -4  -9   0 35418.7 806.101   9
   4  -9   3 16233.0 506.969  12
   4  -9   4 7668.46 341.191  12
   4  -9   5 1116.99 141.804  12
   4  -9   6 22461.2 491.523  12
  -4  -8   9 18014.3 398.635  11
  -4  -8   8 2431.05 187.192  11
  -4  -8   7 9636.42 340.178  12
  -4  -8   7 10359.5 371.145   9
  -4  -8   6 74920.6 1171.75  12
  -4  -8   6 74924.5 1226.69   9
  -4  -8   5 55167.8 1023.61  12
  -4  -8   5 53715.3 1057.82   9
  -4  -8   4 52363.6 1001.92  10
  -4  -8   4 51327.4 1048.49   9
  -4  -8   3 16597.4 547.415   3
  -4  -8   3 16241.7 560.464   1
  -4  -8   3 16687.2 536.785  10
  -4  -8   3 16204.0 565.719   9
  -4  -8   2 35153.2 858.324   1
  -4  -8   2 35941.3 804.369   3
  -4  -8   2 34886.5 783.412  10
  -4  -8   2 34089.2 823.352   9
  -4  -8   1 63711.0 1217.01   1
   4  -8  -1 62359.8 1258.07   2
  -4  -8   1 60793.3 1120.25   9
  -4  -8   0 27893.5 780.714   1
   4  -8   0 27423.8 790.986   2
  -4  -8   0 25922.2 669.282   9
   4  -8   3 32235.1 779.649  12
   4  -8   4 7877.12 371.928  12
   4  -8   5 2831.06 222.231  12
   4  -8   5 2613.99 190.912  15
   4  -8   6 9280.10 347.173  12
   4  -8   7 1886.97 131.333  12
   4  -8   7 1813.05 134.809   6
  -4  -7   9 12968.9 365.112  11
  -4  -7   8 32268.6 689.633  11
  -4  -7   7 36613.4 750.752   9
  -4  -7   6 14254.4 463.098  12
  -4  -7   6 13812.5 491.466   9
  -4  -7   5 11602.1 437.233  12
  -4  -7   5 11507.6 469.254   9
  -4  -7   4 57746.7 1094.34   3
  -4  -7   4 55924.1 1033.22  10
  -4  -7   4 55020.0 1073.32   9
  -4  -7   3 88483.1 1386.50   3
  -4  -7   3 86327.0 1391.05   1
  -4  -7   3 88556.2 1350.84  10
  -4  -7   3 86670.2 1377.16   9
   4  -7  -3 86548.8 1387.62   4
  -4  -7   2 51933.6 1039.64   1
  -4  -7   2 51357.9 1004.21   9
  -4  -7   1 23218.0 681.042   1
   4  -7  -1 23266.3 713.116   2
  -4  -7   1 23129.3 639.465   9
  -4  -7   0 19342.0 628.043   1
   4  -7   0 19292.1 636.869   2
  -4  -7   0 18618.2 549.606   9
  -4  -7  -1 21714.4 670.394   1
   4  -7   1 21498.8 671.569   2
   4  -7   2 48862.9 1045.26   2
   4  -7   2 51062.6 1015.40  12
  -4  -7  -2 50257.3 1058.75   1
   4  -7   3 40023.1 911.080  12
   4  -7   4 4650.70 310.150  12
   4  -7   5 28260.6 675.334  15
   4  -7   5 28189.8 719.316  12
   4  -7   6 76793.2 1185.01  12
   4  -7   7 10481.7 338.622  12
  -4  -6  10 2571.48 138.722  11
  -4  -6   9 1732.65 154.843  11
  -4  -6   8 47332.6 887.486  11
  -4  -6   7 6182.75 304.159   9
  -4  -6   6 53660.4 937.276  12
  -4  -6   6 53045.3 1013.94   9
  -4  -6   5 38205.5 802.098  12
  -4  -6   5 39117.1 842.788  10
  -4  -6   5 36632.8 850.615   9
  -4  -6   4 8263.93 385.949   3
  -4  -6   4 7451.74 357.365  10
  -4  -6   4 7294.51 370.650   9
  -4  -6   4 7114.11 344.978   1
  -4  -6   3 17916.8 562.380   1
  -4  -6   3 17629.6 547.045   3
  -4  -6   3 17650.4 531.564  10
  -4  -6   3 17191.0 551.219   9
  -4  -6   2 684.411 141.893   1
  -4  -6   2 576.680 129.967   9
  -4  -6   1 80314.7 1311.21   1
   4  -6  -1 78151.0 1337.42   2
  -4  -6   1 80157.9 1250.04   9
  -4  -6   0 1681.20 192.994   1
   4  -6   0 1402.57 193.275   2
  -4  -6   0 1437.20 158.320   9
   4  -6   1 13958.9 524.529   2
  -4  -6  -1 15168.5 539.899   1
   4  -6   2 23451.2 685.262   2
   4  -6   2 23216.4 681.127  12
  -4  -6  -2 24529.1 695.050   1
   4  -6   3 25437.5 736.248  12
  -4  -6  -3 25218.0 702.709   1
   4  -6   4 56099.9 1130.06  12
   4  -6   5 11657.3 481.349  12
   4  -6   5 10728.1 426.304  15
   4  -6   6 72813.0 1205.65  12
   4  -6   7 6917.39 300.331  12
  -4  -5  10 4398.19 190.790  11
  -4  -5   9 720.140 119.288  11
  -4  -5   8 4185.46 269.528  11
  -4  -5   7 131857. 1687.42   9
  -4  -5   7 131937. 1797.97  14
  -4  -5   6 53041.2 1012.02   9
  -4  -5   6 53041.0 1040.01  14
  -4  -5   5 511.061 110.729  12
  -4  -5   5 755.697 134.339   3
  -4  -5   5 740.905 154.124  10
  -4  -5   5 763.574 156.399  14
  -4  -5   5 500.413 129.915   9
  -4  -5   4 60854.0 1087.35   9
  -4  -5   4 62365.0 1106.99   3
  -4  -5   4 60788.4 1047.15  10
  -4  -5   4 59422.6 1040.51   1
  -4  -5   4 60263.3 1073.90  14
  -4  -5   3 263019. 2736.78  10
  -4  -5   3 259770. 2809.28   1
  -4  -5   3 260343. 2807.51   9
  -4  -5   3 262929. 2770.41  14
  -4  -5   2 135484. 1780.42   1
  -4  -5   2 139510. 1757.21   9
  -4  -5   1 75709.8 1233.77   1
   4  -5  -1 73496.7 1240.31   2
  -4  -5   1 77498.4 1181.72   9
  -4  -5   0 17592.0 555.910   1
   4  -5   0 17454.2 555.760   2
  -4  -5   0 17485.0 497.711   9
   4  -5   1 2901.07 238.342   2
  -4  -5  -1 3369.81 253.315   1
   4  -5   2 9159.19 409.979   2
   4  -5   2 9250.34 432.894  12
  -4  -5  -2 9436.58 414.617   1
   4  -5   3 15315.3 579.547  12
  -4  -5  -3 15510.8 526.499   1
   4  -5   3 14984.6 540.455   2
   4  -5   4 15854.2 589.092  12
   4  -5   4 16045.0 577.060  15
   4  -5   5 4309.09 316.620  12
   4  -5   5 4043.26 273.411  15
   4  -5   6 71893.5 1240.42  12
   4  -5   7 9890.96 377.929  12
   4  -5   7 9552.77 384.177   6
   4  -5   8 6298.87 239.235   6
  -4  -4  10 12211.9 330.406  11
  -4  -4   9 27665.9 607.214  11
  -4  -4   8 8415.72 369.138  11
  -4  -4   8 9225.87 395.283  14
  -4  -4   7 11000.2 407.114   9
  -4  -4   7 10621.5 443.525  14
  -4  -4   6 4062.36 274.486   3
  -4  -4   6 3683.79 258.034   9
  -4  -4   6 3727.05 272.528  14
  -4  -4   5 79643.3 1236.89  10
  -4  -4   5 77903.1 1275.99   9
  -4  -4   5 78661.0 1276.69  14
  -4  -4   4 89554.5 1290.85  10
  -4  -4   4 87131.2 1345.08   9
  -4  -4   4 88504.6 1321.69  14
  -4  -4   4 88039.7 1297.64   1
  -4  -4   3 26490.0 612.463  10
  -4  -4   3 25958.0 649.963   1
  -4  -4   3 26238.2 646.086   9
  -4  -4   3 27253.2 634.509  14
  -4  -4   2 7430.70 343.888   1
  -4  -4   2 7586.46 330.824   9
  -4  -4   1 86426.0 1290.65   1
   4  -4  -1 82724.8 1281.85   2
   4  -4   0 39504.9 822.441   2
  -4  -4   0 40774.8 837.802   1
   4  -4   1 7781.67 354.621   2
  -4  -4  -1 8331.00 370.721   1
   4  -4   2 1219.32 171.095   2
  -4  -4  -2 902.580 144.666   1
   4  -4   2 1209.89 188.796  12
   4  -4   3 20254.7 670.874  12
  -4  -4  -3 20703.6 591.110   1
   4  -4   3 20096.6 611.883   2
   4  -4   4 95154.5 1577.68  12
   4  -4   4 96659.5 1529.40  15
   4  -4   5 102620. 1634.06  12
   4  -4   5 102250. 1538.41  15
   4  -4   6 8505.62 422.498  12
   4  -4   7 473.258 131.069  12
   4  -4   7 688.127 145.342   6
   4  -4   8 19729.1 464.700   6
  -4  -3  10 2331.88 150.413  11
  -4  -3   9 1321.71 154.753  11
  -4  -3   9 1223.74 148.110  14
  -4  -3   8 35891.7 767.609  11
  -4  -3   8 34500.4 741.298   8
  -4  -3   8 34570.0 784.346  14
  -4  -3   7 44582.1 856.641   9
  -4  -3   7 44582.9 893.374   8
  -4  -3   7 45302.3 936.142  14
  -4  -3   6 38327.9 837.230   3
  -4  -3   6 37547.2 814.598   9
  -4  -3   6 37965.2 810.889   8
  -4  -3   6 37806.1 834.381  14
  -4  -3   5 15250.2 498.008   3
  -4  -3   5 15132.5 471.028  10
  -4  -3   5 13927.5 486.064   9
  -4  -3   5 14522.2 485.011  14
  -4  -3   4 7811.24 334.425   1
  -4  -3   4 8113.04 327.458  10
  -4  -3   4 8209.74 357.311   9
  -4  -3   4 7860.36 337.514  14
  -4  -3   3 21438.5 523.074  10
  -4  -3   3 21306.4 562.477   9
  -4  -3   3 20729.5 557.141   1
  -4  -3   2 130559. 1657.51   1
   4  -3  -1 48633.0 884.339   2
  -4  -3   1 48644.9 900.904   1
   4  -3   0 360.629 104.204   2
  -4  -3   0 471.734 115.627   1
   4  -3   1 49962.5 899.601   2
  -4  -3  -1 50373.2 928.038   1
   4  -3   2 51392.1 943.261   2
   4  -3   2 52165.4 1106.32  12
  -4  -3  -2 52074.6 954.570   1
  -4  -3  -3 321.522 94.8000   1
   4  -3   3 91.7824 118.663  12
   4  -3   3 217.834 104.293   2
   4  -3   3 52.0063 106.926  15
   4  -3   4 15220.8 586.312  12
   4  -3   4 16382.7 556.267   2
   4  -3   4 15172.4 554.342  15
   4  -3   5 9655.87 463.175  12
   4  -3   5 9345.58 420.729  15
   4  -3   6 7376.42 401.602  12
   4  -3   6 7573.22 341.582  15
   4  -3   7 29804.5 722.578   6
   4  -3   8 860.413 116.439   6
  -4  -2   9 29945.7 659.488   8
  -4  -2   9 30650.3 632.888  11
  -4  -2   9 31122.9 681.546  14
  -4  -2   8 1350.94 159.280  11
  -4  -2   8 1351.10 167.354   8
  -4  -2   8 1492.87 179.432  14
  -4  -2   7 31468.2 759.963   8
  -4  -2   7 33628.9 784.305  14
  -4  -2   6 39158.2 825.153   3
  -4  -2   6 38119.8 828.582   8
  -4  -2   6 38660.0 813.286   9
  -4  -2   6 38376.2 830.990  14
  -4  -2   5 186336. 2145.31   3
  -4  -2   5 183669. 2073.88  10
  -4  -2   5 186015. 2161.59   9
  -4  -2   5 183177. 2141.90   8
  -4  -2   5 184408. 2143.15  14
  -4  -2   4 48825.7 887.367   1
  -4  -2   4 49628.0 845.752  10
  -4  -2   4 50119.1 915.941   9
  -4  -2   4 50510.2 884.240  14
  -4  -2   3 3231.74 217.480   1
  -4  -2   2 5065.64 270.250   1
   4  -2  -1 46893.1 810.203   2
  -4  -2   1 46401.2 854.341   1
   4  -2   0 139176. 1630.63   2
  -4  -2   0 138103. 1702.24   1
   4  -2   1 74077.1 1088.22   2
  -4  -2  -1 73805.7 1140.51   1
   4  -2   2 16743.1 621.476  12
  -4  -2  -2 16458.0 495.157   1
   4  -2   2 16061.2 476.021   2
   4  -2   3 58457.0 1207.03  12
   4  -2   3 59462.7 1125.05  15
   4  -2   3 57692.8 1024.35   2
   4  -2   4 39637.8 974.627  12
   4  -2   4 39052.1 858.376   2
   4  -2   4 40312.6 912.431  15
   4  -2   5 16457.6 615.719  12
   4  -2   5 16586.1 565.686  15
   4  -2   6 11202.2 493.386  12
   4  -2   6 11327.2 427.068  15
   4  -2   7 3867.17 273.395   6
   4  -2   8 22791.5 541.515   6
  -4  -1  10 3691.79 192.015  14
  -4  -1   9 5278.64 249.212  11
  -4  -1   9 5399.26 286.916   8
  -4  -1   9 5541.99 283.649  14
  -4  -1   8 6762.36 308.065  11
  -4  -1   8 7025.95 347.772   8
  -4  -1   8 6941.58 342.844  14
  -4  -1   7 19671.1 591.638   8
  -4  -1   7 18807.2 572.804  14
  -4  -1   6 72517.0 1154.64   3
  -4  -1   6 72963.0 1169.93   9
  -4  -1   6 73648.3 1213.84   8
  -4  -1   6 72516.7 1186.16  14
  -4  -1   5 1628.30 163.148   3
  -4  -1   5 1773.05 162.613   1
  -4  -1   5 1477.16 158.816   9
  -4  -1   5 1967.54 188.833   8
  -4  -1   5 1468.78 161.018  14
  -4  -1   4 9962.74 381.169   9
  -4  -1   4 10089.9 372.782   8
  -4  -1   4 9783.12 367.519   1
  -4  -1   4 10257.1 367.104  14
  -4  -1   3 31850.4 681.579   1
  -4  -1   2 1435.62 160.117   1
  -4  -1   1 90356.5 1254.82   1
   4  -1   0 114882. 1333.02   2
  -4  -1   0 113016. 1461.44   1
  -4  -1  -1 5236.94 273.790   1
   4  -1   1 5717.80 247.221   2
   4  -1   2 299283. 3489.66  12
   4  -1   2 303708. 2950.66   2
  -4  -1  -2 297717. 3014.41   1
   4  -1   2 306781. 3189.94  15
   4  -1   3 111755. 1787.68  12
   4  -1   3 110981. 1626.45  15
   4  -1   3 110533. 1482.79   2
   4  -1   4 10739.1 500.318  12
   4  -1   4 11402.1 432.132   2
   4  -1   4 11342.2 470.437  15
   4  -1   5 16377.6 610.292  12
   4  -1   5 16061.7 559.752  15
   4  -1   6 121.056 118.403   6
   4  -1   6 413.823 115.139  15
   4  -1   7 8299.65 388.397   6
   4  -1   8 3931.87 229.876   6
  -4   0  10 6451.77 253.058  14
  -4   0  10 6111.88 266.569   8
  -4   0   9 4536.29 219.438  11
  -4   0   9 4753.64 277.244   8
  -4   0   9 4658.19 263.415  14
  -4   0   8 23247.5 553.089  11
  -4   0   8 23401.9 653.084   8
  -4   0   8 22278.3 617.409  14
  -4   0   7 20688.8 534.051  11
  -4   0   7 21313.9 627.144   8
  -4   0   7 20209.2 591.350  14
  -4   0   6 180.500 74.0860   3
  -4   0   6 47.5677 90.9541   9
  -4   0   6 168.100 124.883   8
  -4   0   6 53.7851 91.7117  14
  -4   0   5 280895. 2856.67   3
  -4   0   5 279529. 2922.62   9
  -4   0   5 287156. 2970.64   8
  -4   0   5 288787. 2883.54   1
  -4   0   5 282571. 2911.04  14
  -4   0   4 54197.4 933.982   1
  -4   0   4 54108.6 945.056   8
  -4   0   4 54304.8 905.142  14
  -4   0   3 43848.3 818.295   1
  -4   0   2 1619.93 168.738   1
  -4   0   1 64342.8 1007.43   1
  -4   0   0 55145.2 915.994   1
  -4   0  -1 49905.0 875.333   1
  -4   0  -2 8096.78 334.855   1
   4   0   2 8368.74 376.850  15
   4   0   3 1933.94 249.686  12
   4   0   3 2103.42 213.213  15
   4   0   4 4914.27 354.857  12
   4   0   4 4815.38 318.407  15
   4   0   5 2622.57 247.288   6
   4   0   5 2402.78 229.061  15
   4   0   6 1189.03 186.448   6
   4   0   6 1008.59 145.777  15
   4   0   7 25.3553 116.849   6
   4   0   8 7533.42 312.505   6
  -4   1  10 3491.56 207.214   8
  -4   1  10 3199.26 178.255  14
  -4   1   9 5287.72 293.635   8
  -4   1   9 5019.46 270.768  14
  -4   1   8 7588.11 378.665   8
  -4   1   8 7310.82 350.561  14
  -4   1   7 18590.7 590.439   8
  -4   1   7 19211.2 572.047  14
  -4   1   6 76201.8 1195.26   9
  -4   1   6 75696.9 1250.85   8
  -4   1   6 76857.6 1215.55  14
  -4   1   5 1543.00 143.773   3
  -4   1   5 1776.61 182.805   8
  -4   1   5 1472.84 161.531  14
  -4   1   4 10148.5 386.171   1
  -4   1   4 11040.9 402.807   8
  -4   1   4 11166.9 378.585  14
  -4   1   4 10794.8 368.216  13
  -4   1   3 30792.3 671.213   1
  -4   1   2 1478.64 161.242   1
  -4   1   1 86121.1 1216.83   1
  -4   1   0 109015. 1420.36   1
  -4   1  -1 4102.81 239.788   1
   4   1   2 301558. 3167.46  15
  -4   1  -2 300113. 3011.90   1
   4   1   3 111175. 1631.78  15
   4   1   4 10790.3 450.673   6
   4   1   4 10616.9 462.038  15
   4   1   5 16382.2 576.787   6
   4   1   5 16300.0 573.492  15
   4   1   6 20.0766 110.522   6
   4   1   6 185.227 92.5670  15
   4   1   7 7966.68 372.354   6
   4   1   8 3753.57 222.456   6
  -4   2  10 64816.6 955.056   8
  -4   2  10 63473.8 883.700  14
  -4   2   9 27848.1 674.624   8
  -4   2   9 28723.7 644.717  14
  -4   2   8 1114.25 183.940   8
  -4   2   8 997.726 154.050  14
  -4   2   7 30853.5 770.093   8
  -4   2   7 31340.8 744.559  14
  -4   2   6 40665.8 880.268   8
  -4   2   6 41694.0 858.668  14
  -4   2   5 187936. 2195.88   8
  -4   2   5 184619. 2133.81  14
  -4   2   4 50449.0 869.918  13
  -4   2   4 52303.5 935.576   8
  -4   2   4 51111.2 882.182  14
  -4   2   3 2701.50 212.930   1
  -4   2   2 3904.11 238.179   1
  -4   2   1 46044.0 830.751   1
  -4   2   0 125669. 1569.31   1
  -4   2  -1 68774.9 1075.31   1
  -4   2  -2 16361.4 487.847   1
   4   2   2 16018.2 531.147  15
   4   2   3 58821.6 1056.29   6
   4   2   3 56346.3 1099.63  15
   4   2   4 36919.7 851.027   6
   4   2   4 36949.5 888.635  15
   4   2   5 14652.6 533.557   6
   4   2   5 15044.3 553.165  15
   4   2   6 10771.9 451.855   6
   4   2   6 10572.8 433.902  15
   4   2   7 3775.98 258.648   6
   4   2   8 24214.4 552.180   6
  -4   3  10 2404.88 170.107   8
  -4   3  10 2126.43 139.175  14
  -4   3   9 1191.44 140.644  14
  -4   3   9 1246.60 167.300   8
  -4   3   8 35812.6 816.089   8
  -4   3   8 36265.2 789.866  14
  -4   3   7 38487.1 858.104   8
  -4   3   7 38327.4 835.398  14
  -4   3   6 39059.9 856.569   8
  -4   3   6 39988.9 842.322  14
  -4   3   5 14327.7 487.079   8
  -4   3   5 14213.7 468.032  14
  -4   3   5 13519.3 435.134  13
  -4   3   4 6173.88 290.127  13
  -4   3   4 6498.36 312.960   8
  -4   3   4 6147.96 288.716  14
  -4   3   3 16728.0 467.586  13
  -4   3   2 119148. 1548.65   1
  -4   3   1 45125.0 842.504   1
  -4   3   0 445.800 113.515   1
  -4   3  -1 47545.2 883.283   1
   4   3   1 49791.4 961.796  15
   4   3   2 53504.2 1036.19  15
   4   3   3 191.555 86.1510   6
   4   3   3 361.878 120.243  15
   4   3   4 14062.6 514.820   6
   4   3   4 14961.3 563.188  15
   4   3   5 8349.95 401.536   6
   4   3   5 8271.56 418.431  15
   4   3   6 6342.44 349.699   6
   4   3   6 6610.53 345.345  15
   4   3   7 27315.4 669.785   6
   4   3   8 947.150 116.656   6
  -4   4  10 11595.4 343.447   8
  -4   4  10 11385.4 297.213  14
  -4   4   9 27134.2 636.683   8
  -4   4   9 26488.8 588.773  14
  -4   4   8 7289.84 359.888   8
  -4   4   8 7057.96 337.149  14
  -4   4   7 9543.70 417.224   8
  -4   4   7 10166.0 419.765  14
  -4   4   6 4341.92 288.625   8
  -4   4   6 4738.84 287.600  14
  -4   4   5 81074.4 1196.83  13
  -4   4   5 79404.0 1265.18   8
  -4   4   5 79440.4 1243.34  14
  -4   4   4 86920.2 1259.46  13
  -4   4   4 88267.0 1298.90   8
  -4   4   4 87061.7 1260.99  14
  -4   4   3 26600.5 619.630  13
  -4   4   3 26492.2 593.516  14
  -4   4   2 8160.66 333.132  13
  -4   4   1 79334.4 1167.50  13
  -4   4   0 33876.4 710.663  13
   4   4   0 34170.8 787.377  15
   4   4   1 9372.87 412.064  15
  -4   4  -1 9399.19 361.884  13
   4   4   2 743.527 152.303  15
   4   4   3 21298.7 660.705  15
   4   4   4 89920.6 1434.18   6
   4   4   4 92246.7 1517.36  15
   4   4   5 88544.1 1422.70   6
   4   4   5 90410.6 1489.96  15
   4   4   6 7645.24 370.211   6
   4   4   6 7136.71 358.086  15
   4   4   7 605.810 125.136   6
   4   4   8 18536.0 440.127   6
  -4   5  10 3985.02 159.578  14
  -4   5   9 271.875 104.073   8
  -4   5   9 215.316 75.9838  14
  -4   5   8 4426.50 276.304   8
  -4   5   8 4036.00 256.140  14
  -4   5   7 113296. 1607.94   8
  -4   5   7 120276. 1633.88  14
  -4   5   6 51144.4 991.748   8
  -4   5   6 53797.9 1004.27  14
  -4   5   5 398.704 106.518  13
  -4   5   5 496.614 123.149   8
  -4   5   5 578.103 131.965  14
  -4   5   4 58621.6 996.229  13
  -4   5   4 57678.6 999.256  14
  -4   5   3 244356. 2606.29  13
  -4   5   3 243285. 2538.74  14
  -4   5   2 119077. 1567.53  13
  -4   5   2 120692. 1479.46  14
  -4   5   1 71987.7 1133.05  13
   4   5  -1 68535.5 1203.50  15
  -4   5   0 16534.9 505.699  13
   4   5   0 16112.7 547.643  15
  -4   5  -1 2374.59 201.066  13
   4   5   1 2558.32 232.078  15
  -4   5  -2 6663.89 315.566  13
   4   5   2 7278.61 385.790  15
   4   5   3 13070.3 523.129  15
   4   5   4 16300.7 552.355   6
   4   5   4 15583.9 587.069  15
   4   5   5 4194.86 283.352   6
   4   5   5 3968.31 299.871  15
   4   5   6 59122.1 1064.78   6
   4   5   6 60808.1 1083.88  15
   4   5   7 9437.10 353.495   6
   4   5   8 5435.81 216.186   6
  -4   6   9 1870.75 142.835  14
  -4   6   8 40276.9 795.591   8
  -4   6   8 42984.7 811.031  14
  -4   6   7 5644.96 306.922   8
  -4   6   7 5702.58 311.318  14
  -4   6   6 50046.1 962.025   8
  -4   6   6 51849.4 975.427  14
  -4   6   6 50131.8 864.021  13
  -4   6   5 28875.1 664.625  13
  -4   6   5 29394.9 700.910   8
  -4   6   5 30856.0 722.956  14
  -4   6   4 5470.20 291.417  13
  -4   6   4 4839.15 276.417  14
  -4   6   3 16078.0 504.277  13
  -4   6   3 17146.3 497.030  14
  -4   6   2 752.438 146.338  13
  -4   6   2 483.753 100.707  14
  -4   6   1 68711.8 1149.05  13
   4   6  -1 65923.3 1219.80  15
  -4   6   0 583.647 148.228  13
   4   6   0 602.809 136.722  15
  -4   6  -1 11410.1 445.151  13
   4   6   1 11840.0 494.217  15
  -4   6  -2 21177.8 593.457  13
   4   6   2 21241.8 674.014  15
   4   6   3 24748.8 740.092  15
   4   6   4 53763.7 1049.63   6
   4   6   4 50935.5 1101.30  15
   4   6   5 9808.93 418.276   6
   4   6   5 9783.80 451.787  15
   4   6   6 64647.0 1077.00   6
   4   6   6 64480.1 1099.58  15
   4   6   7 6259.99 271.104   6
  -4   7   9 10732.0 305.653  14
  -4   7   8 29908.7 634.682  14
  -4   7   7 31826.3 711.198  14
  -4   7   6 13727.4 475.314  14
  -4   7   5 9983.85 373.684  13
  -4   7   5 10891.2 424.496  14
  -4   7   4 50781.1 931.666  13
  -4   7   4 50520.6 942.866  14
  -4   7   3 79875.8 1248.76  13
  -4   7   3 79926.3 1217.27  14
  -4   7   2 47242.5 925.329  13
  -4   7   2 47232.0 855.792  14
  -4   7   1 21099.2 612.512  13
   4   7  -1 19544.5 649.778  15
  -4   7   0 17643.9 570.836  13
   4   7   0 17072.6 608.015  15
  -4   7  -1 19044.0 596.226  13
   4   7   1 19604.2 657.349  15
  -4   7  -2 38704.2 849.573  13
   4   7   2 37871.9 936.289  15
  -4   7  -3 38209.1 794.022  13
   4   7   3 38725.1 948.334  15
   4   7   4 3846.19 306.667  15
   4   7   5 26978.6 684.238   6
   4   7   5 26348.2 723.250  15
   4   7   6 64979.4 1029.57   6
   4   7   6 64546.6 1061.23  15
   4   7   7 8750.13 289.849   6
  -4   8   9 14843.7 329.476  14
  -4   8   8 2150.37 160.276  14
  -4   8   7 8531.96 348.293  14
  -4   8   6 65181.1 1090.92  14
  -4   8   5 41661.9 788.718  13
  -4   8   5 42474.9 861.418  14
  -4   8   4 42495.9 835.665  13
  -4   8   4 42851.2 863.519  14
  -4   8   3 13957.5 480.154  13
  -4   8   3 13749.9 462.925  14
  -4   8   2 30043.2 740.281  13
  -4   8   2 31133.8 686.948  14
  -4   8   1 54451.6 1049.23  13
   4   8  -1 50377.9 1123.10  15
  -4   8   0 26966.3 725.222  13
   4   8   0 25657.6 767.766  15
  -4   8  -1 71270.0 1253.44  13
   4   8   1 71935.6 1352.82  15
  -4   8  -2 35850.0 829.117  13
   4   8   2 37477.1 940.587  15
  -4   8  -3 28349.0 680.002  13
   4   8   3 27967.1 799.311  15
   4   8   4 6801.95 388.027  15
   4   8   5 2476.28 198.788   6
   4   8   5 2373.69 224.848  15
   4   8   6 8320.18 306.316   6
   4   8   6 8428.80 328.416  15
  -4   9   8 19181.4 429.919  14
  -4   9   7 5155.04 254.028  14
  -4   9   6 36890.6 761.373  14
  -4   9   5 3585.03 212.848  13
  -4   9   5 3562.52 244.016  14
  -4   9   4 31373.5 693.836  13
  -4   9   4 31661.9 724.307  14
  -4   9   3 27880.8 682.571  13
  -4   9   3 27261.0 659.560  14
  -4   9   2 17031.9 550.882  13
  -4   9   2 17147.4 501.192  14
  -4   9   1 14381.4 525.276  13
   4   9  -1 13599.3 570.384  15
  -4   9   0 30615.7 790.207  13
   4   9   0 29234.9 833.386  15
  -4   9  -1 91060.1 1444.21  13
   4   9   1 89731.3 1548.30  15
  -4   9  -2 5491.51 322.332  13
   4   9   2 5674.71 366.023  15
  -4   9  -3 12685.6 441.592  13
   4   9   3 13136.4 532.163  15
   4   9   4 6812.23 367.905  15
   4   9   5 864.634 139.035  15
   4   9   6 18176.7 444.195  15
  -4  10   8 4766.46 183.069  14
  -4  10   7 2977.48 180.045  14
  -4  10   6 48999.5 847.604  14
  -4  10   5 18691.2 452.638  13
  -4  10   5 19683.3 533.575  14
  -4  10   4 23137.2 565.035  13
  -4  10   4 22861.6 592.535  14
  -4  10   3 13987.9 466.109  13
  -4  10   3 13334.9 448.838  14
  -4  10   2 56001.5 1034.81  13
  -4  10   2 54310.9 942.268  14
  -4  10   1 17342.6 572.157  13
   4  10  -1 16943.3 639.663  15
  -4  10   0 40670.1 903.895  13
   4  10   0 40589.9 985.211  15
  -4  10  -1 19242.1 604.417  13
   4  10   1 18960.4 657.153  15
  -4  10  -2 1033.87 165.061  13
   4  10   2 861.158 182.752  15
  -4  10  -3 3733.70 233.565  13
   4  10   3 3740.47 290.113  15
   4  10   4 6184.28 330.096  15
   4  10   5 12579.7 412.083  15
  -4  11   7 18080.8 393.699  14
  -4  11   6 12718.5 371.250  14
  -4  11   5 4049.90 229.491  14
  -4  11   4 3264.41 197.208  13
  -4  11   4 3056.58 211.305  14
  -4  11   3 41280.5 795.572  13
  -4  11   3 40449.0 778.482  14
  -4  11   2 2987.03 233.681  13
  -4  11   2 2983.83 201.797  14
  -4  11   1 5131.20 311.366  13
   4  11  -1 4819.55 341.892  15
  -4  11   0 5833.46 337.409  13
   4  11   0 5532.14 349.408  15
  -4  11  -1 23253.7 634.094  13
   4  11   1 22332.9 686.989  15
  -4  11  -2 53405.4 955.865  13
   4  11   2 54608.7 1074.82  15
  -4  11  -3 11285.9 373.000  13
   4  11   3 12680.8 467.646  15
   4  11   4 6319.16 300.867  15
   4  11   5 5634.69 238.120  15
  -4  12   6 7475.43 248.442  14
  -4  12   5 16980.4 420.975  14
  -4  12   4 747.178 90.1825  13
  -4  12   4 584.918 100.558  14
  -4  12   3 8565.38 315.135  13
  -4  12   3 8047.57 304.651  14
  -4  12   2 7862.86 328.847  13
  -4  12   2 7377.67 285.849  14
  -4  12   1 2148.84 199.056  13
   4  12  -1 1807.39 206.378  15
  -4  12   0 21138.3 572.898  13
   4  12   0 20340.1 622.545  15
  -4  12  -1 8252.44 348.924  13
   4  12   1 7910.11 381.004  15
  -4  12  -2 152.070 91.1217  13
   4  12   2 210.491 117.306  15
  -4  12  -3 7503.86 268.660  13
   4  12   3 8010.19 335.054  15
   4  12   4 24534.8 528.151  15
  -4  13   5 2637.66 141.090  14
  -4  13   4 2517.87 149.339  14
  -4  13   3 19868.3 421.488  13
  -4  13   3 18962.2 425.946  14
  -4  13   2 29887.2 581.480  13
  -4  13   2 28330.8 521.176  14
  -4  13   1 27433.9 582.358  13
  -4  13   0 3665.47 217.503  13
   4  13   0 3654.42 239.983  15
  -4  13  -1 17674.1 448.316  13
   4  13   1 17566.0 501.600  15
  -4  13  -2 28077.5 533.482  13
   4  13   2 28495.6 614.524  15
  -4  13  -3 2948.67 136.589  13
   4  13   3 3415.30 187.921  15
  -4  14   3 3870.52 150.223  14
  -4  14   2 5868.13 202.834  13
  -4  14   1 761.362 89.8942  13
  -4  14   0 43134.1 657.481  13
  -4  14  -1 5542.24 206.652  13
   4  14   1 5557.15 228.040  15
  -5 -13   3 13051.8 312.930  12
  -5 -13   2 6702.16 232.681  12
  -5 -13   1 5466.07 206.441  12
  -5 -12   5 9185.68 251.528  12
  -5 -12   4 4644.59 206.139  12
  -5 -12   3 6702.10 266.326  12
  -5 -12   2 46682.5 779.704  12
  -5 -12   1 12699.2 376.522  12
  -5 -12   1 12227.3 314.565  10
  -5 -12   0 11473.1 347.314  12
   5 -12   2 6294.16 242.616  15
  -5 -11   6 727.973 80.3203  11
  -5 -11   5 12139.8 344.675  12
  -5 -11   4 26953.6 580.784  12
  -5 -11   3 15120.1 451.353  12
  -5 -11   2 2943.49 217.714  12
  -5 -11   2 2857.07 187.031  10
  -5 -11   1 28049.2 581.749  10
  -5 -11   0 3409.58 195.499  10
  -5 -11  -1 2494.38 158.271  10
  -5 -11  -2 5535.08 209.541  10
   5 -11   3 5556.49 227.986  15
  -5 -10   7 3417.61 158.691  11
  -5 -10   6 13361.8 344.206  12
  -5 -10   5 38073.9 710.832  12
  -5 -10   4 832.867 135.023  12
  -5 -10   4 914.826 163.945   9
  -5 -10   3 6775.30 330.811  12
  -5 -10   3 7147.60 316.630  10
  -5 -10   3 7232.84 352.369   9
  -5 -10   2 18510.1 517.090  10
  -5 -10   2 20448.8 584.897   9
  -5 -10   1 14424.1 451.458  10
  -5 -10   0 10300.6 372.421  10
   5 -10   3 28637.6 621.734  15
   5 -10   4 15242.5 358.032  15
  -5  -9   8 1086.62 92.0440  11
  -5  -9   7 5003.21 227.672  11
  -5  -9   6 4595.99 218.672  12
  -5  -9   6 4586.09 248.661   9
  -5  -9   5 52814.5 911.043  12
  -5  -9   5 53034.0 973.602   9
  -5  -9   4 9598.51 392.064  12
  -5  -9   4 10084.8 397.133  10
  -5  -9   4 10459.2 430.289   9
  -5  -9   3 18020.4 541.109  10
  -5  -9   3 18787.2 590.208   9
  -5  -9   2 1537.35 176.517  10
  -5  -9   2 2052.24 217.961   9
  -5  -9   1 328.464 120.069  10
  -5  -9   1 362.142 132.314   9
   5  -9   3 7435.20 341.629  15
   5  -9   4 1469.37 136.496  15
  -5  -8   8 16164.2 383.201  11
  -5  -8   7 34059.6 634.993   9
  -5  -8   6 7890.72 300.859  12
  -5  -8   6 9048.17 365.366   9
  -5  -8   5 10803.4 398.733  12
  -5  -8   5 11552.1 448.669   9
  -5  -8   4 5403.80 313.096  10
  -5  -8   4 4998.52 321.928   9
  -5  -8   3 1540.69 186.265  10
  -5  -8   3 1280.41 198.554   9
  -5  -8   2 22353.5 627.470  10
  -5  -8   2 23030.3 662.512   9
  -5  -8   1 10176.9 428.342   9
  -5  -8   0 23240.1 604.466   9
   5  -8   3 16640.4 551.612  15
   5  -8   4 28221.4 640.295  15
   5  -8   5 18.3024 21.5316  15
  -5  -7   9 17302.9 347.766  11
  -5  -7   8 47731.5 769.098  11
  -5  -7   7 15641.3 440.424   9
  -5  -7   6 2682.17 222.855   9
  -5  -7   5 50108.8 911.432  12
  -5  -7   5 51197.7 1007.12   9
  -5  -7   4 75001.4 1236.73  10
  -5  -7   4 70749.7 1251.13   9
  -5  -7   3 10531.5 436.776  10
  -5  -7   3 10700.3 457.883   9
  -5  -7   2 6712.81 350.990  10
  -5  -7   2 6801.65 364.958   9
  -5  -7   1 16803.0 554.764   9
  -5  -7   0 34602.5 758.540   9
   5  -7   3 13064.6 468.769  12
   5  -7   3 13969.2 529.143  15
   5  -7   4 11125.9 423.470  15
   5  -7   5 19805.7 476.906  15
   5  -7   6 11452.2 328.175   6
  -5  -6   9 8547.51 258.278  11
  -5  -6   8 5491.07 256.255  11
  -5  -6   7 11947.5 400.199   9
  -5  -6   6 91117.5 1372.66   9
  -5  -6   5 9324.22 365.951  12
  -5  -6   5 9950.00 417.215  10
  -5  -6   5 9300.21 422.492   9
  -5  -6   4 12357.1 470.084  10
  -5  -6   4 12348.4 490.005   9
  -5  -6   3 58298.7 1068.83  10
  -5  -6   3 57166.7 1095.57   9
  -5  -6   2 47897.2 982.967   9
  -5  -6   1 46399.5 950.280   9
  -5  -6   0 10957.9 414.366   9
   5  -6   2 14952.3 526.988  12
   5  -6   3 15732.1 556.524  12
   5  -6   3 17206.7 608.755  15
   5  -6   4 24849.7 668.149  12
   5  -6   4 26160.7 692.676  15
   5  -6   5 695.814 116.982  15
   5  -6   6 1619.67 146.315   6
  -5  -5   9 16459.0 382.623  11
  -5  -5   8 62200.2 962.062  11
  -5  -5   7 9530.56 370.897   9
  -5  -5   6 11138.9 441.753   9
  -5  -5   5 13487.4 481.793  10
  -5  -5   5 13051.1 500.057   9
  -5  -5   4 2433.36 220.400  10
  -5  -5   4 2162.13 228.313   9
  -5  -5   3 30192.5 738.273  10
  -5  -5   3 31003.0 774.945   9
  -5  -5   3 31333.2 809.031   1
  -5  -5   2 6839.85 362.438   9
  -5  -5   2 7507.60 400.609   1
   5  -5  -1 19607.2 634.060   2
  -5  -5   1 21599.4 682.858   1
  -5  -5   1 20251.0 603.686   9
   5  -5   0 58809.5 1147.14   2
  -5  -5   0 59250.1 1037.44   9
   5  -5   3 13027.6 535.467  12
   5  -5   3 14189.6 560.584  15
   5  -5   4 32915.0 823.000  12
   5  -5   4 34836.2 839.228  15
   5  -5   5 67439.9 1104.31  15
   5  -5   6 12816.6 404.845   6
  -5  -4   9 3894.15 189.403  11
  -5  -4   8 18366.0 488.583  11
  -5  -4   7 34957.6 749.905   9
  -5  -4   7 36733.7 810.168  14
  -5  -4   6 49915.2 978.660   9
  -5  -4   6 51264.1 1000.47  14
  -5  -4   5 882.223 151.633  10
  -5  -4   5 791.327 165.749   9
  -5  -4   5 1004.55 164.542  14
  -5  -4   4 26278.8 724.007   1
  -5  -4   4 27028.6 677.116  10
  -5  -4   4 27262.1 729.202   9
  -5  -4   4 26068.7 683.008  14
  -5  -4   3 987.050 148.763  10
  -5  -4   3 1171.74 179.078   1
  -5  -4   3 1089.88 171.566   9
  -5  -4   3 1394.94 165.625  14
  -5  -4   2 94205.3 1449.80   9
  -5  -4   2 99114.0 1554.16   1
  -5  -4   1 35290.3 805.289   9
  -5  -4   1 37711.0 900.496   1
  -5  -4   0 12167.7 431.385   9
  -5  -4   0 12468.2 508.622   1
  -5  -4  -1 7250.21 390.779   1
   5  -4   2 8735.33 457.134  15
   5  -4   3 7120.13 416.283  12
   5  -4   3 8268.26 435.418  15
   5  -4   4 11490.3 492.546  15
   5  -4   5 4983.36 293.557  15
   5  -4   6 834.536 133.653   6
   5  -4   7 21757.0 453.635   6
  -5  -3   9 23678.7 477.816  11
  -5  -3   8 7545.06 306.962  11
  -5  -3   8 7901.42 351.292  14
  -5  -3   7 26477.8 650.068   9
  -5  -3   7 27876.8 702.602  14
  -5  -3   6 1348.33 178.843   9
  -5  -3   6 1599.86 193.695  14
  -5  -3   5 28060.0 683.755  10
  -5  -3   5 28997.6 739.472   9
  -5  -3   5 29220.0 724.790  14
  -5  -3   4 185910. 2176.29  10
  -5  -3   4 193395. 2340.61   1
  -5  -3   4 188790. 2291.33   9
  -5  -3   4 186712. 2220.88  14
  -5  -3   3 23533.1 681.978   1
  -5  -3   3 21945.7 583.824  10
  -5  -3   3 22630.8 643.013   9
  -5  -3   3 23343.1 601.717  14
  -5  -3   2 6479.13 339.187   9
  -5  -3   2 6501.82 361.850   1
  -5  -3   1 36583.5 804.557   9
  -5  -3   1 37789.5 880.872   1
  -5  -3   0 77803.1 1199.27   9
  -5  -3   0 79380.6 1353.18   1
   5  -3   1 74016.7 1389.05  15
  -5  -3  -1 79024.9 1342.34   1
   5  -3   2 44942.6 1041.77  15
   5  -3   3 26270.8 780.526  15
   5  -3   4 23819.7 718.165  15
   5  -3   5 35337.2 814.884  15
   5  -3   6 6241.39 305.954   6
   5  -3   6 6386.74 277.192  15
   5  -3   7 596.725 96.8306   6
  -5  -2   9 1394.62 116.258  11
  -5  -2   9 1709.32 155.961  14
  -5  -2   8 19409.4 484.820  11
  -5  -2   8 19557.4 554.359  14
  -5  -2   7 25220.1 637.263   9
  -5  -2   7 26072.7 679.138  14
  -5  -2   6 822.189 144.420   9
  -5  -2   6 656.085 145.145  14
  -5  -2   5 69522.5 1118.96  10
  -5  -2   5 71547.1 1218.07   9
  -5  -2   5 70728.9 1190.51  14
  -5  -2   4 8335.08 352.571  10
  -5  -2   4 7970.60 383.834   9
  -5  -2   4 8215.42 365.586  14
  -5  -2   4 8433.53 398.935   1
  -5  -2   3 5194.92 325.826   1
  -5  -2   3 4784.36 263.773  10
  -5  -2   3 5186.05 305.215   9
  -5  -2   3 5363.46 277.211  14
  -5  -2   2 30741.8 777.997   1
  -5  -2   2 29564.8 723.397   9
   5  -2  -2 29499.7 860.883  15
  -5  -2   1 56448.3 1086.55   1
  -5  -2   1 54294.9 999.053   9
   5  -2  -1 53941.7 1162.18  15
  -5  -2   0 20605.8 632.757   1
  -5  -2   0 21293.0 566.729   9
   5  -2   0 20198.7 674.807  15
  -5  -2  -1 21316.2 639.504   1
   5  -2   1 20995.4 690.023  15
  -5  -2  -2 34106.1 811.008   1
   5  -2   2 31581.2 863.258  15
   5  -2   3 90700.7 1553.55  15
   5  -2   4 19669.4 654.500  15
   5  -2   5 1894.77 207.192   6
   5  -2   5 2020.37 218.871  15
   5  -2   6 7170.06 336.209   6
   5  -2   6 8363.19 330.135  15
   5  -2   7 2501.28 166.402   6
  -5  -1   9 2986.85 199.790  14
  -5  -1   8 4681.07 224.739  11
  -5  -1   8 4529.99 278.734  14
  -5  -1   7 6224.00 309.059   9
  -5  -1   7 6281.04 337.172  14
  -5  -1   6 67714.6 1162.54   9
  -5  -1   6 68559.4 1176.78  14
  -5  -1   5 1036.30 140.552   3
  -5  -1   5 1047.25 167.369   9
  -5  -1   5 1147.83 162.106  14
  -5  -1   4 230618. 2643.47   1
  -5  -1   4 229557. 2413.20  10
  -5  -1   4 229150. 2608.87   9
  -5  -1   4 228275. 2506.56  14
  -5  -1   3 4648.11 246.093  10
  -5  -1   3 4613.78 297.009   9
  -5  -1   3 5266.06 321.409   1
  -5  -1   3 5078.66 266.828  14
  -5  -1   2 33164.7 807.305   1
  -5  -1   2 31608.4 744.072   9
  -5  -1   1 13827.2 512.375   1
  -5  -1   1 14409.4 479.946   9
   5  -1  -1 14379.5 573.163  15
  -5  -1   0 11438.4 465.872   1
   5  -1   0 10602.5 482.975  15
  -5  -1  -1 90885.8 1439.22   1
   5  -1   1 88460.2 1516.88  15
  -5  -1  -2 21810.7 629.019   1
   5  -1   2 19815.5 671.791  15
   5  -1   3 14939.9 588.766  15
   5  -1   4 3748.69 298.953  15
   5  -1   5 643.830 138.925   6
   5  -1   5 893.097 155.519  15
   5  -1   6 5952.63 304.730   6
   5  -1   6 5837.65 285.372  15
   5  -1   7 240.860 78.5177   6
  -5   0   9 2410.68 182.867  14
  -5   0   8 14556.6 477.918  14
  -5   0   7 3236.58 229.210   9
  -5   0   7 3423.91 258.658  14
  -5   0   6 26891.0 690.049   9
  -5   0   6 27744.0 697.201  14
  -5   0   5 182517. 2165.19   3
  -5   0   5 187853. 2236.84   9
  -5   0   5 182966. 2171.05  14
  -5   0   4 3330.83 258.818   1
  -5   0   4 3353.89 255.985   9
  -5   0   4 3294.09 232.297  14
  -5   0   3 59684.9 1108.86   1
  -5   0   3 57714.1 1068.12   9
  -5   0   3 58601.3 971.124  14
  -5   0   2 28412.7 703.084   9
  -5   0   2 28917.4 741.094   1
  -5   0   1 54147.8 1045.39   1
  -5   0   1 53733.3 979.026   9
   5   0  -1 51624.6 1132.18  15
  -5   0   1 51143.5 895.040  13
  -5   0   0 3139.24 252.127   1
  -5   0   0 3276.38 223.326   9
   5   0   0 3025.37 269.442  15
  -5   0  -1 38151.2 862.484   1
   5   0   1 36754.5 926.348  15
  -5   0  -2 311.630 109.971   1
   5   0   2 255.024 152.026  15
   5   0   3 168452. 2156.77   6
   5   0   3 171362. 2299.97  15
   5   0   4 15860.8 555.702   6
   5   0   4 16668.1 606.842  15
   5   0   5-33.1521 92.0463   6
   5   0   5-2.97428 111.606  15
   5   0   6 1813.66 178.801   6
   5   0   6 1726.10 170.766  15
   5   0   7 3223.24 188.707   6
  -5   1  10 2044.43 126.563  14
  -5   1   9 1990.47 166.336  14
  -5   1   8 4571.73 276.650  14
  -5   1   7 5456.06 290.488   9
  -5   1   7 5262.24 303.087  14
  -5   1   6 67081.1 1152.27   9
  -5   1   6 68148.4 1154.29  14
  -5   1   5 1815.03 197.263   9
  -5   1   5 1661.32 182.917  14
  -5   1   4 228033. 2633.14   1
  -5   1   4 226986. 2473.11  14
  -5   1   3 6192.24 343.681   1
  -5   1   3 6232.02 288.668  14
  -5   1   3 6276.00 311.445  13
  -5   1   2 30623.5 766.160   1
  -5   1   2 29978.6 672.901  13
  -5   1   1 13476.5 431.455  13
  -5   1   1 13601.5 498.216   1
   5   1  -1 13267.0 554.122  15
  -5   1   0 12204.5 397.057  13
  -5   1   0 11801.9 467.987   1
   5   1   0 10843.1 495.708  15
  -5   1  -1 78863.1 1301.71   1
   5   1   1 79165.6 1427.23  15
   5   1   2 18899.7 658.321  15
   5   1   3 14713.9 585.151  15
   5   1   4 2797.70 235.790   6
   5   1   4 2575.39 257.814  15
   5   1   5 1211.77 164.658   6
   5   1   5 1377.40 189.001  15
   5   1   6 5725.50 293.044   6
   5   1   6 6117.99 301.249  15
   5   1   7 280.560 79.5311   6
  -5   2  10 9224.90 256.415  14
  -5   2   9 1481.95 144.305  14
  -5   2   8 18902.3 537.628  14
  -5   2   7 25684.1 638.818   9
  -5   2   7 26371.6 669.975  14
  -5   2   6 408.437 111.489   9
  -5   2   6 581.349 129.986  14
  -5   2   5 71035.5 1167.16  14
  -5   2   4 8225.89 354.176  14
  -5   2   4 8929.77 377.222  13
  -5   2   3 3936.24 253.312  13
  -5   2   3 4307.29 243.126  14
  -5   2   2 26750.5 640.272  13
  -5   2   2 27116.9 718.971   1
  -5   2   1 50416.7 902.716  13
   5   2  -1 48571.0 1099.53  15
  -5   2   1 50559.3 1007.98   1
  -5   2   0 18850.1 511.389  13
  -5   2   0 18412.8 591.858   1
   5   2   0 18172.6 645.562  15
   5   2   1 20304.6 686.782  15
  -5   2  -1 20380.9 614.945   1
   5   2   2 34365.7 903.443  15
   5   2   3 91068.7 1566.64  15
   5   2   4 20182.5 606.795   6
   5   2   4 20105.3 673.344  15
   5   2   5 1638.38 182.139   6
   5   2   5 1640.25 202.319  15
   5   2   6 6450.50 298.960   6
   5   2   6 6818.87 317.700  15
   5   2   7 2202.05 148.370   6
  -5   3  10 653.050 72.3472  14
  -5   3   9 23439.6 520.379  14
  -5   3   8 7878.71 338.907  14
  -5   3   7 24739.6 613.412   9
  -5   3   7 26030.9 659.435  14
  -5   3   6 1437.26 170.369  14
  -5   3   5 30386.0 714.823  14
  -5   3   4 181794. 2119.92  14
  -5   3   4 185968. 2162.98  13
  -5   3   3 20293.1 564.349  13
  -5   3   3 20425.9 534.612  14
  -5   3   2 5865.43 303.338  13
  -5   3   1 32860.1 719.583  13
   5   3  -1 31155.1 869.410  15
  -5   3   0 69916.2 1098.72  13
   5   3   0 67438.7 1327.03  15
  -5   3  -1 73006.5 1093.47  13
   5   3   1 69686.9 1361.94  15
   5   3   2 42056.1 1017.62  15
   5   3   3 24994.6 771.783  15
   5   3   4 24549.1 741.376  15
   5   3   5 31992.6 734.559   6
   5   3   5 32150.5 802.913  15
   5   3   6 4910.29 251.239   6
   5   3   6 5261.33 273.892  15
   5   3   7 449.896 77.0741   6
  -5   4   9 4418.28 212.648  14
  -5   4   8 17440.6 489.338  14
  -5   4   7 34348.8 721.404   9
  -5   4   7 36088.2 774.172  14
  -5   4   6 44787.3 892.055  14
  -5   4   5 398.075 120.452  13
  -5   4   5 423.469 112.961  14
  -5   4   4 26250.3 659.220  13
  -5   4   4 24266.0 622.817  14
  -5   4   3 1670.08 185.915  13
  -5   4   3 1738.15 160.503  14
  -5   4   2 81415.7 1257.40  13
  -5   4   1 29642.0 697.372  13
   5   4  -1 28918.5 843.468  15
  -5   4   0 11646.7 419.485  13
   5   4   0 10366.7 499.829  15
  -5   4  -1 7034.14 316.508  13
   5   4   1 6390.26 401.013  15
   5   4   2 9534.04 481.319  15
   5   4   3 8998.63 466.011  15
   5   4   4 11217.8 503.033  15
   5   4   5 5073.44 272.593   6
   5   4   5 5219.86 323.778  15
   5   4   6 1160.35 125.799   6
   5   4   6 929.308 127.332  15
  -5   5   9 16911.4 393.509  14
  -5   5   8 56673.1 911.438  14
  -5   5   7 8484.74 331.659   9
  -5   5   7 8810.31 364.839  14
  -5   5   6 9954.12 399.614  14
  -5   5   5 13973.9 470.996  14
  -5   5   5 14685.4 478.515  13
  -5   5   4 1599.70 178.859  13
  -5   5   4 1430.88 161.607  14
  -5   5   3 26710.3 674.902  13
  -5   5   3 27259.5 633.825  14
  -5   5   2 7791.20 361.639  13
  -5   5   1 17947.1 544.532  13
   5   5  -1 17314.5 662.475  15
  -5   5   0 52813.7 967.148  13
   5   5   0 51958.5 1167.61  15
  -5   5  -1 36917.1 770.545  13
   5   5   1 37455.4 971.136  15
   5   5   2 980.485 202.796  15
   5   5   3 12287.3 542.044  15
   5   5   4 34741.9 880.747  15
   5   5   5 62984.2 1125.84  15
   5   5   6 11552.7 376.962  15
  -5   6   9 7953.98 244.770  14
  -5   6   8 4997.56 238.216  14
  -5   6   7 9939.01 341.733   9
  -5   6   7 10488.7 379.264  14
  -5   6   6 81661.5 1239.71  14
  -5   6   5 9268.93 378.650  14
  -5   6   5 9920.72 381.922  13
  -5   6   4 10935.1 418.975  13
  -5   6   4 10591.3 398.793  14
  -5   6   3 53607.1 1001.39  13
  -5   6   3 56462.9 951.456  14
  -5   6   2 43776.0 891.270  13
  -5   6   1 39154.5 836.059  13
   5   6  -1 37165.7 999.352  15
  -5   6   0 10754.8 421.932  13
   5   6   0 10399.0 514.895  15
  -5   6  -1 2633.31 206.297  13
   5   6   1 2320.84 265.930  15
  -5   6  -2 13571.3 424.877  13
   5   6   2 13394.2 569.777  15
   5   6   3 13218.1 557.510  15
   5   6   4 25103.9 724.176  15
   5   6   5 537.241 139.321  15
   5   6   6 1699.24 141.099  15
  -5   7   9 16145.4 321.805  14
  -5   7   8 41174.2 679.907  14
  -5   7   7 13131.1 367.624   9
  -5   7   7 13808.8 415.186  14
  -5   7   6 2480.06 200.295  14
  -5   7   5 43165.3 809.803  13
  -5   7   5 43051.0 836.865  14
  -5   7   4 57607.0 1004.17  13
  -5   7   4 55997.7 975.942  14
  -5   7   3 11084.2 426.606  13
  -5   7   3 10791.3 384.512  14
  -5   7   2 5922.37 325.670  13
  -5   7   1 16503.2 532.255  13
   5   7  -1 15955.9 649.006  15
  -5   7   0 32288.4 748.448  13
   5   7   0 32290.9 913.634  15
  -5   7  -1 12681.6 442.413  13
   5   7   1 13482.4 576.829  15
  -5   7  -2 26158.5 605.868  13
   5   7   2 27138.3 804.675  15
   5   7   3 11693.1 510.743  15
   5   7   4 10569.4 447.674  15
   5   7   5 18626.9 525.952  15
   5   7   6 9568.39 287.657  15
  -5   8   8 13797.2 334.862  14
  -5   8   7 29291.8 583.718  14
  -5   8   6 6187.76 283.215  14
  -5   8   5 8132.77 319.443  13
  -5   8   5 7679.95 327.712  14
  -5   8   4 4539.92 262.838  13
  -5   8   4 4188.69 244.850  14
  -5   8   3 962.670 160.598  13
  -5   8   3 915.591 124.476  14
  -5   8   2 22382.3 614.207  13
  -5   8   1 10364.9 420.799  13
   5   8  -1 10016.2 515.064  15
  -5   8   0 21017.1 595.056  13
   5   8   0 21345.1 726.338  15
  -5   8  -1 2037.18 187.895  13
   5   8   1 2193.35 249.588  15
  -5   8  -2 39524.8 751.485  13
   5   8   2 40702.0 975.059  15
   5   8   3 11441.7 483.880  15
   5   8   4 24690.0 652.756  15
   5   8   5 1802.43 159.295  15
  -5   9   8 1336.92 92.1365  14
  -5   9   7 3840.97 187.006  14
  -5   9   6 3687.79 203.628  14
  -5   9   5 43670.4 774.333  14
  -5   9   5 43432.1 736.289  13
  -5   9   4 7352.61 312.000  13
  -5   9   4 6935.32 295.707  14
  -5   9   3 17351.6 505.401  13
  -5   9   3 16760.2 453.716  14
  -5   9   2 1105.78 159.788  13
  -5   9   1 429.414 136.079  13
   5   9  -1 628.630 156.585  15
  -5   9   0 18948.3 546.087  13
   5   9   0 18686.1 664.684  15
  -5   9  -1 11554.2 404.368  13
   5   9   1 11701.1 517.289  15
  -5   9  -2 37582.8 701.830  13
   5   9   2 38098.8 906.631  15
   5   9   3 5955.02 333.673  15
   5   9   4 1198.81 149.908  15
   5   9   5 6858.42 257.859  15
  -5  10   7 2259.39 125.646  14
  -5  10   6 12033.0 332.108  14
  -5  10   5 29011.3 571.517  14
  -5  10   5 29649.8 538.159  13
  -5  10   4 835.472 116.326  13
  -5  10   4 598.585 97.4495  14
  -5  10   3 6380.99 290.322  13
  -5  10   3 5799.32 245.277  14
  -5  10   2 16937.2 491.570  13
  -5  10   1 16269.2 489.811  13
  -5  10   0 9946.52 376.848  13
   5  10   0 9932.09 464.863  15
  -5  10  -1 1471.78 152.286  13
   5  10   1 1381.76 186.877  15
  -5  10  -2 28628.1 569.294  13
   5  10   2 29755.8 741.634  15
   5  10   3 22979.9 596.087  15
   5  10   4 12680.5 381.403  15
  -5  11   6 561.287 70.1607  14
  -5  11   5 10110.9 287.371  14
  -5  11   4 23168.4 469.123  13
  -5  11   4 22028.3 455.289  14
  -5  11   3 13647.0 384.596  13
  -5  11   3 12700.8 332.994  14
  -5  11   2 2553.58 187.037  13
  -5  11   1 25226.9 570.921  13
  -5  11   0 2689.43 190.921  13
   5  11   0 3045.44 242.228  15
  -5  11  -1 2600.34 173.085  13
   5  11   1 2400.21 212.062  15
  -5  11  -2 4084.55 184.547  13
   5  11   2 4480.61 260.963  15
   5  11   3 4722.86 235.927  15
  -5  12   4 3812.92 150.892  14
  -5  12   4 4002.28 156.882  13
  -5  12   3 6491.85 230.020  13
  -5  12   2 43070.6 687.198  13
  -5  12   1 13015.8 358.628  13
  -5  12   0 10816.7 318.721  13
   5  12   0 10967.7 384.612  15
  -5  12  -1 192.613 66.7242  13
   5  12   1 306.791 93.1573  15
   5  12   2 5028.00 230.156  15
  -5  13   2 5802.75 192.111  13
  -5  13   1 5283.25 189.778  13
  -5  13   0 2574.08 130.310  13
  -6 -11   3 14852.1 332.833  12
  -6 -11   2 8125.75 252.616  12
  -6 -11   1 16255.2 371.877  12
   6 -11  -1 16744.0 393.316  15
  -6 -11   0 594.055 77.8867  12
   6 -11   0 791.380 92.8819  15
  -6 -10   4 13357.0 331.020  12
  -6 -10   3 20457.5 454.808  12
  -6 -10   2 18568.3 451.656  12
   6 -10  -2 19456.3 481.521  15
  -6 -10   1 4351.63 205.128  10
   6 -10  -1 4277.06 234.872  15
  -6 -10   0 10719.7 308.905  10
   6 -10   0 11227.7 368.957  15
  -6 -10  -1 7278.72 237.063  10
   6 -10   1 7572.39 287.553  15
   6 -10   2 6250.33 231.130  15
  -6  -9   5 32.0855 23.3976  12
  -6  -9   5 18341.8 421.635   9
  -6  -9   4 7358.94 274.746  12
  -6  -9   4 8863.99 328.879   9
  -6  -9   3 1961.50 159.270  12
  -6  -9   3 2220.21 173.589  10
  -6  -9   3 2316.14 186.642   9
  -6  -9   2 17497.3 464.301  10
  -6  -9   2 17139.5 471.845   9
  -6  -9   1 14693.1 422.535  10
  -6  -9   0 2185.59 169.280  10
   6  -9   0 2761.65 214.579  15
  -6  -9  -1 8281.86 292.819  10
   6  -9   1 8616.88 346.509  15
  -6  -9  -2 3379.40 174.472  10
   6  -9   2 3510.48 208.373  15
  -6  -8   7 7597.63 230.625  11
  -6  -8   6 12299.7 349.293   9
  -6  -8   5 4091.17 234.126   9
  -6  -8   4 8554.69 318.675  12
  -6  -8   4 10006.6 375.528   9
  -6  -8   3 747.106 133.060  10
  -6  -8   3 617.882 139.743   9
  -6  -8   2 17296.4 500.409  10
  -6  -8   2 17242.0 504.965   9
  -6  -8   1 29125.2 649.959  10
  -6  -8   1 29379.4 630.925   9
  -6  -8   0 6037.34 286.360  10
   6  -8   0 6358.45 343.549  15
   6  -8   1 24936.9 650.952  15
   6  -8   2 20205.8 542.249  15
   6  -8   3 16598.7 435.333  15
  -6  -7   7 7278.48 240.972   9
  -6  -7   6 4266.57 226.613   9
  -6  -7   5 2717.19 213.382   9
  -6  -7   4 1217.44 135.144  12
  -6  -7   4 1408.33 164.408  10
  -6  -7   4 1216.36 176.439   9
  -6  -7   3 17347.5 516.070  10
  -6  -7   3 17232.5 537.889   9
  -6  -7   2 11524.7 424.753  10
  -6  -7   2 11160.7 426.478   9
  -6  -7   1 40332.2 818.532  10
  -6  -7   1 39700.6 784.291   9
   6  -7   0 28325.6 767.169  15
   6  -7   1 18970.8 601.598  15
   6  -7   2 3092.66 239.943  15
   6  -7   3 12939.3 419.375  15
   6  -7   4 1239.72 115.213  15
  -6  -6   8 37602.8 546.595  11
  -6  -6   7 36454.1 634.255   9
  -6  -6   6 1417.63 154.018   9
  -6  -6   5 5870.27 312.519   9
  -6  -6   4 4172.58 264.162  10
  -6  -6   4 4028.25 278.036   9
  -6  -6   3 5000.11 291.376  10
  -6  -6   3 4939.70 305.817   9
  -6  -6   2 32234.8 734.551  10
  -6  -6   2 30719.9 736.796   9
   6  -6  -2 30744.3 839.109  15
  -6  -6   1 4511.82 267.959   9
   6  -6  -1 4811.75 341.014  15
   6  -6   0 24365.3 738.543  15
   6  -6   1 32671.0 835.986  15
   6  -6   2 15970.7 553.031  15
   6  -6   3 7110.37 339.921  15
   6  -6   4 5115.64 219.581   6
   6  -6   4 6942.07 281.315  15
  -6  -5   8 3018.78 147.708  11
  -6  -5   7 2467.67 172.984   9
  -6  -5   6 4516.40 259.218   9
  -6  -5   5 16477.5 528.432   9
  -6  -5   4 85.4987 103.322  10
  -6  -5   4 157.005 137.506   9
  -6  -5   3 10791.9 416.656  10
  -6  -5   3 10680.9 445.835   9
  -6  -5   2 16874.1 525.887  10
  -6  -5   2 17155.6 553.131   9
   6  -5  -2 16744.9 629.493  15
  -6  -5   1 73423.9 1179.63   9
   6  -5  -1 69060.8 1363.40  15
   6  -5   0 49302.7 1097.39  15
   6  -5   1 12640.9 533.299  15
   6  -5   2 4061.52 307.590  15
   6  -5   3 23037.7 644.120  15
   6  -5   4 1436.54 134.404   6
   6  -5   4 1627.98 160.556  15
  -6  -4   8 22479.7 422.207  11
  -6  -4   7 30349.9 621.914   9
  -6  -4   6 13138.5 446.452   9
  -6  -4   5 3507.24 259.231   9
  -6  -4   4 12034.5 425.306  10
  -6  -4   4 11664.1 470.961   9
  -6  -4   3 34146.0 749.627  10
  -6  -4   3 34953.0 819.625   9
  -6  -4   2 13250.5 460.190  10
  -6  -4   2 14009.4 501.544   9
   6  -4  -2 13237.7 578.840  15
  -6  -4   1 13224.9 471.145   9
   6  -4  -1 12691.7 562.447  15
   6  -4   0 32184.5 888.758  15
   6  -4   1 46273.2 1058.70  15
   6  -4   2 30642.1 824.528  15
   6  -4   3 3678.80 276.192  15
   6  -4   4 18602.7 473.499   6
   6  -4   4 22236.8 582.877  15
   6  -4   5 11664.4 338.271  15
  -6  -3   8 127.189 34.5746  11
  -6  -3   7 25076.2 576.980   9
  -6  -3   6 10894.2 415.062   9
  -6  -3   6 11046.9 408.817  14
  -6  -3   5 25343.5 681.041   9
  -6  -3   5 25536.3 639.453  14
  -6  -3   4 12492.9 428.761  10
  -6  -3   4 13159.8 502.537   9
  -6  -3   3 15700.6 493.269  10
  -6  -3   3 17483.7 574.387   9
  -6  -3   2 13455.7 454.638  10
  -6  -3   2 15217.4 527.488   9
   6  -3  -2 14460.8 616.247  15
  -6  -3   1 31090.3 739.157   9
   6  -3  -1 30991.6 901.987  15
   6  -3   0 8191.77 451.920  15
   6  -3   1 12064.9 538.095  15
   6  -3   2 2615.46 281.011  15
   6  -3   3 7874.11 407.296  15
   6  -3   4 25612.5 660.600  15
   6  -3   5 7434.43 258.218   6
   6  -3   5 10230.1 336.410  15
  -6  -2   7 40894.5 772.656   9
  -6  -2   7 41446.0 790.419  14
  -6  -2   6 37029.8 795.158   9
  -6  -2   6 36867.3 776.138  14
  -6  -2   5 16111.1 538.280   9
  -6  -2   5 15798.5 500.127  14
  -6  -2   4 9210.07 358.083  10
  -6  -2   4 9447.31 426.554   9
  -6  -2   4 9453.03 376.216  14
  -6  -2   3 146913. 1792.78  10
  -6  -2   3 153786. 1983.54   9
  -6  -2   2 5649.97 288.698  10
  -6  -2   2 6328.03 343.191   9
   6  -2  -2 6008.18 418.159  15
  -6  -2   1 18346.8 561.134   9
   6  -2  -1 17429.7 680.910  15
   6  -2   0 1935.70 249.778  15
   6  -2   1 10279.1 504.399  15
   6  -2   2 18520.3 661.016  15
   6  -2   3 15021.0 565.537  15
   6  -2   4 7283.86 363.725  15
   6  -2   5 13462.7 411.650  15
  -6  -1   8 19576.6 480.507  14
  -6  -1   7 5083.78 262.859   9
  -6  -1   7 4912.82 270.163  14
  -6  -1   6 18790.1 554.873   9
  -6  -1   6 17857.0 526.295  14
  -6  -1   5 15252.9 525.553   9
  -6  -1   5 15040.3 487.383  14
  -6  -1   4 144347. 1933.37   9
  -6  -1   4 146868. 1802.40  14
  -6  -1   3 15890.2 462.122  10
  -6  -1   3 16714.6 562.140   9
  -6  -1   2 11353.2 389.079  10
  -6  -1   2 11420.4 458.757   9
  -6  -1   1 4784.36 286.453   9
   6  -1  -1 4958.55 379.304  15
   6  -1   0 12176.6 564.175  15
   6  -1   1 1389.21 217.324  15
   6  -1   2 10085.2 493.931  15
   6  -1   3 2310.09 251.722  15
   6  -1   4 18426.4 581.843  15
   6  -1   5 25117.7 591.408  15
  -6   0   9 812.376 91.2030  14
  -6   0   8 2297.19 171.509  14
  -6   0   7 1435.44 153.236   9
  -6   0   7 1442.42 164.307  14
  -6   0   6 2645.01 220.459   9
  -6   0   6 2705.81 211.629  14
  -6   0   5 17927.1 569.123   9
  -6   0   5 17747.2 524.566  14
  -6   0   4 596.935 164.936   9
  -6   0   4 485.508 113.750  14
  -6   0   3 156126. 2032.71   9
  -6   0   2 41472.4 900.027   9
  -6   0   1 120.723 91.7724   9
   6   0  -1 212.356 147.624  15
   6   0   0 268.654 144.924  15
   6   0   1 668.664 184.088  15
   6   0   2 910.503 192.040  15
   6   0   3 15802.1 595.771  15
   6   0   4 5150.79 317.164  15
   6   0   5 13113.0 427.445  15
  -6   1   9 1218.92 103.868  14
  -6   1   8 20211.9 486.667  14
  -6   1   7 4547.14 247.491   9
  -6   1   7 4455.63 251.807  14
  -6   1   6 18805.7 553.752   9
  -6   1   6 17289.6 510.809  14
  -6   1   5 15145.1 520.920   9
  -6   1   5 14747.1 473.371  14
  -6   1   4 147087. 1928.01   9
  -6   1   4 142768. 1754.56  14
  -6   1   3 16094.5 553.425   9
  -6   1   2 11645.1 461.963   9
  -6   1   1 5137.29 299.200   9
   6   1  -1 4719.45 388.643  15
  -6   1   0 13940.5 452.007   9
   6   1   0 12590.1 591.367  15
   6   1   1 1545.97 231.549  15
   6   1   2 10291.9 501.339  15
   6   1   3 2620.81 267.074  15
   6   1   4 18115.6 584.420  15
   6   1   5 23688.3 582.403  15
  -6   2   9 1532.52 110.110  14
  -6   2   8 3489.81 198.306  14
  -6   2   7 36726.8 711.305   9
  -6   2   7 36381.1 720.054  14
  -6   2   6 34404.6 756.993   9
  -6   2   6 33142.0 711.928  14
  -6   2   5 15426.9 520.759   9
  -6   2   5 14607.5 462.055  14
  -6   2   4 7608.33 381.668   9
  -6   2   4 7643.83 323.562  14
  -6   2   3 155777. 2023.07   9
  -6   2   2 4626.77 297.335   9
  -6   2   1 18114.4 557.463   9
   6   2  -1 18337.5 744.947  15
  -6   2   0 1851.21 171.253   9
   6   2   0 2113.72 266.283  15
   6   2   1 9996.14 512.601  15
   6   2   2 17111.4 647.828  15
   6   2   3 14770.8 569.855  15
   6   2   4 7283.91 372.707  15
   6   2   5 14463.7 444.235  15
  -6   3   9 8958.90 245.438  14
  -6   3   8 1731.69 139.321  14
  -6   3   7 23621.7 541.558   9
  -6   3   7 23351.5 549.354  14
  -6   3   6 10741.7 405.300   9
  -6   3   6 10658.6 382.033  14
  -6   3   5 24368.2 659.022   9
  -6   3   5 23345.7 578.947  14
  -6   3   4 11256.2 386.968  14
  -6   3   3 16676.6 522.853  13
  -6   3   2 15561.7 498.369  13
   6   3  -1 29126.0 949.247  15
  -6   3   1 26597.2 644.590  13
  -6   3   0 8212.42 345.880   9
   6   3   0 7670.06 470.041  15
  -6   3   0 8262.19 335.689  13
   6   3   1 10938.5 535.879  15
   6   3   2 2670.29 283.076  15
   6   3   3 8403.43 431.680  15
   6   3   4 25101.1 671.187  15
   6   3   5 9077.56 342.671  15
  -6   4   8 21991.2 458.784  14
  -6   4   7 28494.1 577.282   9
  -6   4   7 28433.5 589.167  14
  -6   4   6 11977.1 412.758   9
  -6   4   6 11104.3 378.022  14
  -6   4   5 3333.44 248.644   9
  -6   4   5 2861.20 201.031  14
  -6   4   4 12841.7 405.147  14
  -6   4   3 32278.7 737.655  13
  -6   4   2 10821.6 412.493  13
  -6   4   1 13579.9 453.690  13
   6   4  -1 14409.4 667.733  15
  -6   4   0 30972.6 672.748  13
   6   4   0 30794.6 936.755  15
   6   4   1 44217.0 1092.54  15
   6   4   2 30852.7 859.978  15
   6   4   3 2711.01 258.488  15
   6   4   4 20605.9 588.763  15
   6   4   5 12431.6 383.288  15
  -6   5   8 2781.08 150.877  14
  -6   5   7 2337.31 155.142   9
  -6   5   7 2380.63 163.513  14
  -6   5   6 3622.95 223.959   9
  -6   5   6 3374.86 203.436  14
  -6   5   5 13827.2 415.003  14
  -6   5   4 326.724 118.255  13
  -6   5   4 254.280 83.2936  14
  -6   5   3 10114.6 400.431  13
  -6   5   2 17590.8 524.451  13
  -6   5   1 62566.4 1046.13  13
   6   5  -1 64062.7 1448.02  15
  -6   5   0 46900.4 846.026  13
   6   5   0 47884.9 1172.46  15
   6   5   1 11079.0 533.488  15
   6   5   2 3233.89 296.304  15
   6   5   3 20602.9 639.830  15
   6   5   4 2039.93 190.874  15
   6   5   5 9500.98 312.935  15
  -6   6   8 36985.1 547.875  14
  -6   6   7 29617.7 524.909   9
  -6   6   7 31258.9 557.140  14
  -6   6   6 1301.23 136.521   9
  -6   6   6 1354.19 131.745  14
  -6   6   5 4995.17 236.108  14
  -6   6   4 3636.83 199.088  14
  -6   6   4 3863.66 243.286  13
  -6   6   3 3099.00 228.120  13
  -6   6   2 28453.1 665.341  13
  -6   6   1 4025.01 248.993  13
  -6   6   0 22600.0 556.883  13
   6   6   0 23690.7 795.219  15
  -6   6  -1 28241.0 575.428  13
   6   6   1 29292.8 846.046  15
   6   6   2 13993.8 548.313  15
   6   6   3 5568.40 325.042  15
   6   6   4 6146.68 292.649  15
  -6   7   7 4053.61 158.995   9
  -6   7   7 6325.77 214.865  14
  -6   7   6 3049.42 180.090   9
  -6   7   6 2880.46 164.505  14
  -6   7   5 1671.22 133.030  14
  -6   7   4 1660.08 163.928  13
  -6   7   3 16211.8 475.987  13
  -6   7   2 9977.03 376.148  13
  -6   7   1 35074.0 712.507  13
  -6   7   0 24921.9 567.392  13
   6   7   0 26272.8 811.520  15
  -6   7  -1 17617.0 428.907  13
   6   7   1 17754.8 623.279  15
   6   7   2 2882.32 256.760  15
   6   7   3 10406.0 404.919  15
   6   7   4 1223.03 133.192  15
  -6   8   6 9834.09 291.160   9
  -6   8   6 9544.21 268.114  14
  -6   8   5 2831.33 154.920  14
  -6   8   4 8702.79 312.714  13
  -6   8   3 917.987 131.417  13
  -6   8   2 15273.1 445.103  13
  -6   8   1 24356.5 558.756  13
  -6   8   0 5523.06 249.555  13
   6   8   0 5898.35 374.628  15
  -6   8  -1 19965.2 436.402  13
   6   8   1 20742.3 637.074  15
   6   8   2 15671.8 512.690  15
   6   8   3 13373.0 418.666  15
  -6   9   5 12385.2 284.012  14
  -6   9   4 6403.85 245.737  13
  -6   9   3 2019.44 158.542  13
  -6   9   2 15180.7 412.244  13
  -6   9   1 13013.2 374.035  13
  -6   9   0 2243.94 153.499  13
   6   9   0 2479.51 228.811  15
  -6   9  -1 7003.99 231.337  13
   6   9   1 7074.55 341.427  15
   6   9   2 3275.40 217.482  15
   6   9   3 3131.70 180.328  15
  -6  10   3 19259.6 415.314  13
  -6  10   2 18923.9 422.674  13
  -6  10   1 4348.52 198.001  13
  -6  10   0 8765.99 261.644  13
  -6  10  -1 5837.66 184.204  13
   6  10   1 6357.79 277.984  15
  -6  11   3 14408.9 305.734  13
  -6  11   2 8016.45 232.922  13
  -6  11   1 15454.2 327.448  13
  -7  -8   2 4388.33 182.412  10
  -7  -8   1 10131.4 273.868  10
  -7  -8   0 15720.4 332.992  10
  -7  -7   5 8477.00 254.467   9
  -7  -7   4 3089.61 170.349   9
  -7  -7   3 3454.28 177.548  10
  -7  -7   3 3573.60 186.376   9
  -7  -7   2 5105.98 217.158  10
  -7  -7   2 5293.34 209.157   9
  -7  -7   1 22065.9 457.194  10
   7  -7  -1 19498.3 481.167  15
  -7  -7   0 5162.34 208.258  10
   7  -7   0 4543.87 227.262  15
  -7  -7  -1 1361.00 104.165  10
   7  -7   1 1169.50 118.368  15
  -7  -6   6 1303.97 101.842   9
  -7  -6   5 368.272 83.9171   9
  -7  -6   4 5146.98 239.219   9
  -7  -6   3 23950.7 499.753  10
  -7  -6   3 24827.4 537.186   9
  -7  -6   2 5674.88 242.150  10
  -7  -6   2 5587.89 238.543   9
  -7  -6   1 3255.13 187.301  10
   7  -6  -1 3103.21 215.503  15
  -7  -6   0 56756.8 819.256  10
   7  -6   0 53957.1 926.905  15
  -7  -6  -1 8838.64 272.855  10
   7  -6   1 8449.86 319.806  15
  -7  -6  -2 6055.00 199.694  10
   7  -6   2 6020.87 241.436  15
  -7  -5   6 8570.83 267.636   9
  -7  -5   5 79.7399 78.9393   9
  -7  -5   4 4387.33 234.082   9
  -7  -5   3 6337.13 256.219  10
  -7  -5   3 6831.25 293.300   9
  -7  -5   2 16467.3 428.047  10
  -7  -5   2 16874.4 443.968   9
  -7  -5   1 10856.9 343.764  10
   7  -5  -1 9982.08 407.939  15
  -7  -5   0 2783.28 176.163  10
   7  -5   0 2686.42 218.320  15
   7  -5   1 2723.93 205.017  15
   7  -5   2 10064.3 343.961  15
  -7  -4   6 8426.04 281.477   9
  -7  -4   5 13848.5 404.870   9
  -7  -4   4 25606.5 591.377   9
  -7  -4   3 5252.27 234.704  10
  -7  -4   3 5364.19 272.797   9
  -7  -4   2 1962.74 156.687  10
  -7  -4   2 1710.10 159.917   9
  -7  -4   1 7900.63 294.694  10
   7  -4  -1 7143.16 367.188  15
  -7  -4   0 37038.8 663.727  10
   7  -4   0 36563.9 821.482  15
   7  -4   1 12499.0 447.101  15
   7  -4   2 1010.79 135.449  15
   7  -4   3 1350.09 126.347  15
  -7  -3   7 6798.69 217.987   9
  -7  -3   6 29856.4 577.638   9
  -7  -3   5 3418.17 217.007   9
  -7  -3   4-76.5657 106.181   9
  -7  -3   3 2740.07 170.559  10
  -7  -3   3 2947.24 216.660   9
  -7  -3   2 35103.1 649.252  10
  -7  -3   2 35929.7 717.853   9
  -7  -3   1 7494.28 283.372  10
  -7  -3   1 7709.15 292.280   9
   7  -3  -1 6958.83 376.384  15
  -7  -3   0 10273.2 327.939  10
   7  -3   0 10150.6 439.016  15
   7  -3   1 2531.11 220.250  15
   7  -3   2 2756.65 212.775  15
   7  -3   3 7279.68 289.083  15
  -7  -2   7 7524.54 237.638   9
  -7  -2   6 7825.31 291.851   9
  -7  -2   5 14539.4 437.209   9
  -7  -2   4 21390.6 561.969   9
  -7  -2   3 20482.2 553.458   9
  -7  -2   2 24407.5 515.139  10
  -7  -2   2 25946.7 607.641   9
  -7  -2   1 10041.6 320.662  10
  -7  -2   1 9789.14 338.007   9
   7  -2  -1 9890.84 459.659  15
  -7  -2   0 6178.01 248.181  10
   7  -2   0 6337.06 360.570  15
   7  -2   1 7450.58 372.379  15
   7  -2   2 3843.18 254.859  15
   7  -2   3 1579.64 153.578  15
  -7  -1   7 11581.1 306.156   9
  -7  -1   6 16704.9 435.367   9
  -7  -1   5 10052.6 368.958   9
  -7  -1   4 8106.30 349.781   9
  -7  -1   3 1394.65 171.176   9
  -7  -1   2 65772.2 1052.59   9
  -7  -1   1 8191.81 314.136   9
   7  -1  -1 8231.83 432.308  15
   7  -1   0 176.987 128.504  15
   7  -1   1 449.123 143.144  15
   7  -1   2 12651.3 457.252  15
   7  -1   3 13106.7 418.283  15
  -7   0   7 3304.96 162.912   9
  -7   0   6 474.664 96.0577   9
  -7   0   5 87.3639 97.1364   9
  -7   0   4 409.412 123.377   9
  -7   0   3 78865.1 1204.49   9
  -7   0   2 16045.6 480.902   9
  -7   0   1-204.218 95.9533   9
   7   0  -1 99.6047 121.487  15
   7   0   0 496.609 151.957  15
   7   0   1 6131.63 352.359  15
   7   0   2 7488.30 358.675  15
   7   0   3 35.8338 88.7917  15
  -7   1   7 10615.7 285.534   9
  -7   1   7 9549.15 257.413  14
  -7   1   6 15346.3 410.617   9
  -7   1   6 13067.9 332.811  14
  -7   1   5 10169.0 369.185   9
  -7   1   4 8484.84 353.749   9
  -7   1   3 2089.13 193.141   9
  -7   1   2 66945.5 1060.15   9
  -7   1   1 7522.53 301.069   9
   7   1  -1 7530.16 432.483  15
   7   1   0 266.446 135.618  15
   7   1   1 863.830 173.277  15
   7   1   2 13304.4 475.289  15
   7   1   3 12506.4 410.602  15
  -7   2   7 6803.32 219.168   9
  -7   2   6 7425.50 277.811   9
  -7   2   6 6561.64 222.290  14
  -7   2   5 12836.9 407.712   9
  -7   2   4 19472.5 529.415   9
  -7   2   3 18638.6 522.545   9
  -7   2   2 25259.8 597.603   9
  -7   2   1 10705.0 354.596   9
   7   2   0 4900.41 338.839  15
   7   2   1 8044.99 400.408  15
   7   2   2 3967.38 264.961  15
   7   2   3 1304.05 144.020  15
  -7   3   6 26566.5 525.756   9
  -7   3   5 4246.16 230.320   9
  -7   3   4-97.7252 101.864   9
  -7   3   3 3134.59 217.567   9
  -7   3   2 37003.8 725.307   9
  -7   3   1 5522.65 248.493   9
   7   3   0 9866.28 468.961  15
   7   3   1 2118.39 214.813  15
   7   3   2 3176.55 232.228  15
   7   3   3 6776.62 286.967  15
  -7   4   6 7591.99 255.840   9
  -7   4   5 14083.5 397.069   9
  -7   4   4 24306.0 561.329   9
  -7   4   3 4851.48 252.969   9
  -7   4   2 1802.78 158.728   9
  -7   4   1 7732.50 284.360   9
   7   4   0 33613.5 848.381  15
   7   4   1 11209.9 444.293  15
   7   4   2 926.813 137.770  15
   7   4   3 1439.68 132.481  15
  -7   5   6 6268.84 216.475   9
  -7   5   5 151.091 70.0793   9
  -7   5   4 4018.60 218.978   9
  -7   5   3 5397.28 252.893   9
  -7   5   2 14954.5 409.564   9
  -7   5   1 8264.95 276.764   9
   7   5   0 2441.46 228.937  15
   7   5   1 2321.17 202.929  15
   7   5   2 8556.08 332.711  15
  -7   6   5 248.539 70.3731   9
  -7   6   4 6129.09 246.418   9
  -7   6   3 22210.2 489.123   9
  -7   6   2 4415.93 207.846   9
  -7   6   1 2787.38 151.715   9
   7   6   1 7290.25 313.115  15
  -7   7   5 6035.74 201.723   9
  -7   7   4 2565.71 147.861   9
  -7   7   3 3088.61 165.740   9
  -7   7   2 3653.00 172.043   9
  -7   8   3 439.131 66.2336   9
   0   0   0    0.00    0.00   0

TITL CU-4817 in P2(1)
REM P2(1) (#4 in standard setting)
CELL 1.54184   6.555283  13.710086   9.427423  90.0000 100.9774  90.0000
ZERR    2.00   0.000156   0.000312   0.000180   0.0000   0.0020   0.0000
LATT -1
SYMM -x, y+1/2,-z
SFAC C H N O Si
UNIT 36.00 42.00 2.00 4.00 2.00
TREF
HKLF 4
END
;
_shelx_hkl_checksum   51182
